# Supplementary material for: Objective and subjective measures of sleep initiation are differentially associated with DNA methylation in adolescents
Source: Clin Epigenetics. 2023 Aug 26;15:136. doi: 10.1186/s13148-023-01553-2 (PMC10464279; doi:10.1186/s13148-023-01553-2)
Supplement: Supplementary file 2 — Additional file 2. Significant results for the all-gene and GWAS-informed analyses.Significant Pathway Analysis Results. [file 13148_2023_1553_MOESM2_ESM.xlsx]

## Sheet: regression
Phenotype	chr	pos	gene	p.val	q.val	beta	se	Analysis	relative location	min_methyl	max_methyl	mean_methyl	sd_methyl
SOT (Self-Report)	chr3	195447691	MUC20	2.97509e-07	0.0365543	4.54622	0.841245	all genes	upstream	0	1	0.0631309	0.128446
SOT (PSG)	chr11	33757983	CD59	4.30113e-06	0.0174325	-21.1364	4.39788	GWAS-informed	intragenic	0.933333	1	0.998831	0.00717974
SOT (PSG)	chr4	114682603	CAMK2D	9.8747e-06	0.0200111	-12.0031	2.61587	GWAS-informed	intragenic	0.863636	1	0.998355	0.0116508
SOT (PSG)	chr5	176882488	PRR7	1.92998e-05	0.02135	-30.9939	6.96886	GWAS-informed	intragenic	0.952381	1	0.999124	0.00501707
SOT (PSG)	chr17	17399610	RASD1	2.10708e-05	0.02135	-16.6955	3.79117	GWAS-informed	intragenic	0.9	1	0.999042	0.0083538
SOT (PSG)	chr7	21582642	DNAH11	4.5064e-05	0.0327349	-35.7816	8.44935	GWAS-informed	upstream	0.958333	1	0.999566	0.00384883
SOT (PSG)	chr12	6875771	MLF2	4.84603e-05	0.0327349	-10.4632	2.48178	GWAS-informed	intragenic	0.875	1	0.997498	0.013221
SOT (PSG)	chr17	2240898	SGSM2	8.0689e-05	0.0467189	-125.142	30.7882	GWAS-informed	intragenic	0.990385	1	0.999879	0.00103914
SOT (PSG)	chr7	75623771	TMEM120A	4.7526e-08	0.00584208	-8.11741	1.39285	all genes	intragenic	0.769231	1	0.996075	0.0227413
SOT (PSG)	chr12	96429291	LTA4H	1.15433e-07	0.00596517	-18.6604	3.32201	all genes	intragenic	0.9	1	0.998866	0.00933927
SOT (PSG)	chr7	75623769	TMEM120A	1.47907e-07	0.00596517	-7.79527	1.3964	all genes	intragenic	0.769231	1	0.995731	0.0230015
SOT (PSG)	chr13	22032682	ZDHHC20	1.94109e-07	0.00596517	-18.7354	3.39574	all genes	intragenic	0.916667	1	0.998813	0.00968824
SOT (PSG)	chr12	72057164	ZFC3H1	2.99306e-07	0.00613198	-7.98845	1.47197	all genes	intragenic	0.772727	1	0.996929	0.0213294
SOT (PSG)	chr6	150185629	RAET1E-AS1	5.05443e-07	0.00887587	-26.8006	5.05185	all genes	intragenic	0.933333	1	0.999246	0.00608609
SOT (PSG)	chr6	84418880	SNAP91	1.08903e-06	0.00975455	-7.66961	1.49653	all genes	intragenic	0.8125	1	0.993925	0.0220584
SOT (PSG)	chr22	50913327	SBF1	1.30884e-06	0.00975455	-15.2135	3.01091	all genes	intragenic	0.884615	1	0.998651	0.0100796
SOT (PSG)	chr3	14988785	FGD5-AS1	1.30899e-06	0.00975455	-41.389	8.13947	all genes	intragenic	0.954545	1	0.999668	0.00386924
SOT (PSG)	chr3	14988809	FGD5-AS1	1.32445e-06	0.00975455	-40.9971	8.06668	all genes	intragenic	0.954545	1	0.999619	0.00390704
SOT (PSG)	chr1	228871178	RHOU	1.32463e-06	0.00975455	-6.07884	1.19609	all genes	intragenic	0.692308	1	0.996019	0.0273803
SOT (PSG)	chr22	17639892	HDHD5	1.33027e-06	0.00975455	-8.39963	1.65867	all genes	intragenic	0.785714	1	0.997946	0.018918
SOT (PSG)	chr22	50913333	SBF1	1.42988e-06	0.00975455	-15.6516	3.10989	all genes	intragenic	0.884615	1	0.998759	0.00977998
SOT (PSG)	chr2	20189829	WDR35	1.4426e-06	0.00975455	-18.693	3.69379	all genes	intragenic	0.923077	1	0.998779	0.00874651
SOT (PSG)	chr10	99258443	MMS19	1.49939e-06	0.00975455	-15.1809	3.00016	all genes	intragenic	0.914286	1	0.997904	0.0109764
SOT (PSG)	chr20	37377305	ACTR5	1.52119e-06	0.00975455	-23.9116	4.72669	all genes	intragenic	0.92	1	0.999398	0.00691075
SOT (PSG)	chr19	55996707	NAT14	1.53716e-06	0.00975455	-22.9492	4.54612	all genes	intragenic	0.941176	1	0.9987	0.00715512
SOT (PSG)	chr1	161147426	PPOX	1.58489e-06	0.00975455	-19.2932	3.84136	all genes	intragenic	0.909091	1	0.998925	0.00798373
SOT (PSG)	chr5	177631277	HNRNPAB	1.6372e-06	0.00975455	-18.981	3.78479	all genes	upstream	0.909091	1	0.999255	0.00763119
SOT (PSG)	chr20	25229065	PYGB	1.84705e-06	0.00975455	-27.6016	5.5204	all genes	intragenic	0.947368	1	0.999135	0.00577726
SOT (PSG)	chr11	112097389	PTS	1.88339e-06	0.00975455	-27.4465	5.49636	all genes	intragenic	0.945946	1	0.998969	0.00565332
SOT (PSG)	chr1	161147401	PPOX	1.89925e-06	0.00975455	-17.3301	3.47916	all genes	intragenic	0.909091	1	0.998429	0.00890494
SOT (PSG)	chr2	172543988	DYNC1I2	2.04485e-06	0.00975455	-65.535	13.188	all genes	intragenic	0.972222	1	0.999807	0.00230676
SOT (PSG)	chr4	164416042	TMA16	2.19074e-06	0.00975455	-4.51035	0.910559	all genes	intragenic	0.6	1	0.995103	0.0367752
SOT (PSG)	chr1	10270294	KIF1B	2.2847e-06	0.00975455	-2.01341	0.408456	all genes	upstream	0	1	0.991241	0.0815821
SOT (PSG)	chr5	177631260	HNRNPAB	2.45024e-06	0.00975455	-19.4102	3.92913	all genes	upstream	0.909091	1	0.999231	0.00784578
SOT (PSG)	chr2	121010760	RALB	2.49268e-06	0.00975455	-19.7804	4.01328	all genes	intragenic	0.90625	1	0.999335	0.00786713
SOT (PSG)	chr17	79995162	DCXR	2.55181e-06	0.00975455	-27.5242	5.57577	all genes	intragenic	0.9375	1	0.999337	0.00582064
SOT (PSG)	chr12	96429271	LTA4H	2.67401e-06	0.00975455	-18.1313	3.68959	all genes	intragenic	0.9	1	0.999286	0.0084213
SOT (PSG)	chr5	70883001	MCCC2	2.702e-06	0.00975455	-27.3554	5.5828	all genes	upstream	0.9375	1	0.999183	0.00555978
SOT (PSG)	chr22	50913301	SBF1	2.77761e-06	0.00975455	-14.7591	3.02344	all genes	intragenic	0.88	1	0.998869	0.010116
SOT (PSG)	chr6	150185627	RAET1E-AS1	2.79433e-06	0.00975455	-25.0872	5.10612	all genes	intragenic	0.933333	1	0.999309	0.00614095
SOT (PSG)	chr17	79995178	DCXR	2.7985e-06	0.00975455	-29.6894	6.04087	all genes	intragenic	0.9375	1	0.999534	0.00537899
SOT (PSG)	chr17	79995156	DCXR	2.7985e-06	0.00975455	-27.8338	5.66331	all genes	intragenic	0.933333	1	0.999502	0.00573759
SOT (PSG)	chr22	17639788	HDHD5	2.87917e-06	0.00975455	-55.5966	11.3534	all genes	intragenic	0.966667	1	0.999728	0.00283224
SOT (PSG)	chr13	53024718	VPS36	2.93611e-06	0.00975455	-16.0986	3.29405	all genes	intragenic	0.888889	1	0.998887	0.0096562
SOT (PSG)	chr4	164416036	TMA16	3.15019e-06	0.00975861	-4.40267	0.903894	all genes	intragenic	0.6	1	0.994456	0.0372422
SOT (PSG)	chr1	201438309	PHLDA3	3.24601e-06	0.00975861	-29.4474	6.03918	all genes	downstream	0.9375	1	0.999148	0.00555909
SOT (PSG)	chr20	37377307	ACTR5	3.28495e-06	0.00975861	-23.0848	4.73148	all genes	intragenic	0.92	1	0.999291	0.00695984
SOT (PSG)	chr3	120068033	LRRC58	3.59404e-06	0.00975861	-25.7043	5.2976	all genes	intragenic	0.928571	1	0.999437	0.00611472
SOT (PSG)	chr4	71705279	GRSF1	3.61626e-06	0.00975861	-43.6904	8.99675	all genes	intragenic	0.958333	1	0.999687	0.00359935
SOT (PSG)	chr4	71705281	GRSF1	3.61626e-06	0.00975861	-43.6904	8.99675	all genes	intragenic	0.958333	1	0.999687	0.00359935
SOT (PSG)	chr12	113659450	TPCN1	3.62744e-06	0.00975861	-32.7177	6.77183	all genes	intragenic	0.947368	1	0.999334	0.00454322
SOT (PSG)	chr1	95392525	CNN3	3.63535e-06	0.00975861	-5.03824	1.03934	all genes	intragenic	0.75	1	0.992838	0.0316813
SOT (PSG)	chr1	90098837	LRRC8C	3.65182e-06	0.00975861	-31.277	6.48756	all genes	intragenic	0.961538	1	0.999084	0.00465317
SOT (PSG)	chr17	76374543	PGS1	3.89043e-06	0.00983563	-10.1239	2.09981	all genes	upstream	0.818182	1	0.998489	0.0152681
SOT (PSG)	chr2	86669393	KDM3A	3.97163e-06	0.00983563	-31.4393	6.53385	all genes	intragenic	0.941176	1	0.99955	0.00486561
SOT (PSG)	chr17	77980928	TBC1D16	3.97985e-06	0.00983563	3.20859	0.665549	all genes	intragenic	0	0.307692	0.0215323	0.0514018
SOT (PSG)	chr9	35489906	RUSC2	4.00069e-06	0.00983563	-8.33332	1.72518	all genes	upstream	0.8	1	0.997788	0.0181189
SOT (PSG)	chr11	33757983	CD59	4.30113e-06	0.0101856	-21.1364	4.39788	all genes	intragenic	0.933333	1	0.998831	0.00717974
SOT (PSG)	chr20	37377291	ACTR5	4.30875e-06	0.0101856	-22.7023	4.71526	all genes	intragenic	0.92	1	0.999316	0.00696852
SOT (PSG)	chr8	124287277	ZHX1	4.68407e-06	0.0107727	-24.4704	5.11312	all genes	intragenic	0.925926	1	0.999463	0.00628272
SOT (PSG)	chr22	17639889	HDHD5	4.7324e-06	0.0107727	-7.82985	1.64128	all genes	intragenic	0.785714	1	0.997785	0.0193145
SOT (PSG)	chr17	16256479	CENPV	5.04792e-06	0.0111785	-30.5089	6.42541	all genes	intragenic	0.944444	1	0.999438	0.00487153
SOT (PSG)	chr3	139396648	NMNAT3	5.10563e-06	0.0111785	-1.94049	0.409146	all genes	intragenic	0	1	0.992662	0.0807031
SOT (PSG)	chr13	111806083	ARHGEF7	5.2575e-06	0.0111785	-19.2865	4.0677	all genes	intragenic	0.916667	1	0.99875	0.00783274
SOT (PSG)	chr19	10982832	CARM1	5.2752e-06	0.0111785	-17.8025	3.75534	all genes	intragenic	0.928571	1	0.998389	0.00814628
SOT (PSG)	chr19	49588595	SNRNP70	5.44077e-06	0.0111785	-37.7783	7.93845	all genes	intragenic	0.956522	1	0.999444	0.00420513
SOT (PSG)	chr3	12705460	RAF1	5.45632e-06	0.0111785	-38.4712	8.13373	all genes	intragenic	0.952381	1	0.999685	0.00386233
SOT (PSG)	chr11	34284611	ABTB2	5.68538e-06	0.0113823	2.08817	0.439768	all genes	intragenic	0	1	0.0111841	0.0870709
SOT (PSG)	chr14	73957954	HEATR4	5.75949e-06	0.0113823	-31.4241	6.62225	all genes	intragenic	0.941176	1	0.999558	0.00508144
SOT (PSG)	chr11	118016275	SCN4B	5.88131e-06	0.0113823	-13.4841	2.84463	all genes	intragenic	0.882353	1	0.998327	0.011562
SOT (PSG)	chr20	46200223	NCOA3	5.92617e-06	0.0113823	1.86145	0.396717	all genes	intragenic	0	1	0.0122554	0.081043
SOT (PSG)	chr2	219432768	USP37	6.42599e-06	0.0119683	-13.3084	2.83443	all genes	intragenic	0.863636	1	0.998757	0.0118076
SOT (PSG)	chr17	77770886	CBX8	6.64162e-06	0.0120939	-37.9639	8.11939	all genes	intragenic	0.952381	1	0.999627	0.00383963
SOT (PSG)	chr1	46216447	IPP	6.69017e-06	0.0120939	-8.64404	1.83952	all genes	intragenic	0.785714	1	0.99772	0.0187194
SOT (PSG)	chr17	4981797	ZFP3	6.88635e-06	0.0121603	-14.0608	3.00867	all genes	intragenic	0.875	1	0.998831	0.0102184
SOT (PSG)	chr13	53024723	VPS36	6.97139e-06	0.0121603	-12.4004	2.64793	all genes	intragenic	0.888889	1	0.99819	0.0121736
SOT (PSG)	chr22	17639895	HDHD5	7.16078e-06	0.0121603	-7.70114	1.64826	all genes	intragenic	0.785714	1	0.997789	0.0193004
SOT (PSG)	chr18	19180428	ESCO1	7.21259e-06	0.0121603	-32.55	6.9439	all genes	intragenic	0.961538	1	0.999235	0.0048926
SOT (PSG)	chr14	68141730	VTI1B	7.33751e-06	0.0121603	-6.13769	1.31793	all genes	downstream	0.692308	1	0.99794	0.0247974
SOT (PSG)	chr17	17686263	RAI1	7.43012e-06	0.0121603	-26.8038	5.7459	all genes	intragenic	0.944444	1	0.999173	0.00567537
SOT (PSG)	chr1	161147424	PPOX	7.66421e-06	0.0121603	-18.3359	3.93929	all genes	intragenic	0.909091	1	0.99908	0.007883
SOT (PSG)	chr1	1371052	VWA1	7.67921e-06	0.0121603	-22.0031	4.73038	all genes	intragenic	0.9375	1	0.99862	0.00663408
SOT (PSG)	chr19	49588591	SNRNP70	7.78261e-06	0.0121603	-36.0166	7.70808	all genes	intragenic	0.956522	1	0.999464	0.00444159
SOT (PSG)	chr3	139396637	NMNAT3	7.84421e-06	0.0121603	-1.83569	0.395522	all genes	intragenic	0	1	0.987298	0.0831593
SOT (PSG)	chr7	128675047	TNPO3	7.93206e-06	0.0121603	0.996525	0.215278	all genes	intragenic	0	1	0.0520639	0.149844
SOT (PSG)	chr17	4981812	ZFP3	8.00373e-06	0.0121603	-13.3638	2.88159	all genes	intragenic	0.875	1	0.998414	0.0106514
SOT (PSG)	chr7	123388755	WASL	8.01293e-06	0.0121603	-12.3311	2.64495	all genes	intragenic	0.866667	1	0.998299	0.0128511
SOT (PSG)	chr13	98629014	IPO5	8.51068e-06	0.012249	-59.7035	12.8371	all genes	intragenic	0.970588	1	0.999743	0.00257654
SOT (PSG)	chr3	139396644	NMNAT3	8.58187e-06	0.012249	-1.86631	0.403987	all genes	intragenic	0	1	0.990751	0.0817244
SOT (PSG)	chr12	133263808	POLE	8.66786e-06	0.012249	-0.728067	0.156751	all genes	intragenic	0	1	0.824291	0.216243
SOT (PSG)	chr22	50913314	SBF1	8.89024e-06	0.012249	-13.5585	2.94185	all genes	intragenic	0.884615	1	0.998442	0.0104291
SOT (PSG)	chr2	86669388	KDM3A	8.91084e-06	0.012249	-27.2197	5.8919	all genes	intragenic	0.941176	1	0.999396	0.00540924
SOT (PSG)	chr17	8079753	TMEM107	8.92818e-06	0.012249	-21.7364	4.7012	all genes	downstream	0.92	1	0.99922	0.00691064
SOT (PSG)	chr15	23034332	NIPA2	8.9399e-06	0.012249	-50.5645	10.9265	all genes	intragenic	0.964286	1	0.999745	0.00300761
SOT (PSG)	chr17	17686265	RAI1	8.95695e-06	0.012249	-26.783	5.79721	all genes	intragenic	0.944444	1	0.99924	0.00561189
SOT (PSG)	chr1	1371060	VWA1	8.96825e-06	0.012249	-28.2328	6.11857	all genes	intragenic	0.9375	1	0.999533	0.00513229
SOT (PSG)	chr10	104403144	TRIM8	9.19966e-06	0.0122919	-52.0426	11.2515	all genes	upstream	0.964286	1	0.999737	0.00305119
SOT (PSG)	chr10	104403160	TRIM8	9.19966e-06	0.0122919	-52.0426	11.2515	all genes	upstream	0.964286	1	0.999737	0.00305119
SOT (PSG)	chr10	71331684	NEUROG3	9.42575e-06	0.0124586	2.52369	0.548657	all genes	upstream	0.473684	1	0.97745	0.0598219
SOT (PSG)	chr17	4981808	ZFP3	9.68296e-06	0.0126219	-13.4374	2.92623	all genes	intragenic	0.875	1	0.998574	0.0105123
SOT (PSG)	chr2	20189819	WDR35	9.83465e-06	0.0126219	-17.8235	3.86827	all genes	intragenic	0.923077	1	0.99898	0.00844755
SOT (PSG)	chr4	114682603	CAMK2D	9.8747e-06	0.0126219	-12.0031	2.61587	all genes	intragenic	0.863636	1	0.998355	0.0116508
SOT (PSG)	chr8	99952145	STK3	1.00462e-05	0.0126219	-9.71297	2.11569	all genes	intragenic	0.833333	1	0.997282	0.0151069
SOT (PSG)	chr17	55037116	COIL	1.00627e-05	0.0126219	2.67981	0.582693	all genes	intragenic	0	0.333333	0.0265766	0.060639
SOT (PSG)	chr6	31940352	STK19	1.05138e-05	0.0130215	-34.4244	7.4874	all genes	intragenic	0.947368	1	0.999467	0.00470796
SOT (PSG)	chr21	42213862	DSCAM	1.05946e-05	0.0130215	-1.38275	0.3033	all genes	intragenic	0	1	0.971036	0.107972
SOT (PSG)	chr8	125384232	TMEM65	1.07002e-05	0.0130215	-19.2519	4.20107	all genes	intragenic	0.904762	1	0.999325	0.007992
SOT (PSG)	chr17	8079767	TMEM107	1.0805e-05	0.0130215	-20.392	4.45356	all genes	downstream	0.92	1	0.998985	0.00726575
SOT (PSG)	chr1	228871038	RHOU	1.1313e-05	0.0133613	-57.9914	12.7076	all genes	intragenic	0.96875	1	0.999784	0.00258621
SOT (PSG)	chr7	128002054	PRRT4	1.13402e-05	0.0133613	-14.9664	3.28731	all genes	downstream	0.909091	1	0.997924	0.00959887
SOT (PSG)	chr22	50913312	SBF1	1.16737e-05	0.0133613	-13.2425	2.91463	all genes	intragenic	0.884615	1	0.998277	0.0105812
SOT (PSG)	chr10	105882128	SFR1	1.1683e-05	0.0133613	-14.2433	3.13091	all genes	intragenic	0.875	1	0.999071	0.0102306
SOT (PSG)	chr6	28104925	ZSCAN16-AS1	1.1737e-05	0.0133613	-30.6245	6.72193	all genes	intragenic	0.954545	1	0.999295	0.00485921
SOT (PSG)	chr14	68141723	VTI1B	1.17391e-05	0.0133613	-5.775	1.27111	all genes	downstream	0.692308	1	0.996864	0.0256596
SOT (PSG)	chr18	19180430	ESCO1	1.19587e-05	0.0134863	-47.2658	10.3551	all genes	intragenic	0.961538	1	0.999715	0.00329796
SOT (PSG)	chr12	124086660	DDX55	1.29224e-05	0.0144406	-27.305	6.01507	all genes	upstream	0.933333	1	0.999499	0.00563806
SOT (PSG)	chr14	90527147	KCNK13	1.40717e-05	0.0150514	-16.8792	3.73317	all genes	upstream	0.9	1	0.999008	0.00879981
SOT (PSG)	chr8	12612405	LONRF1	1.42881e-05	0.0150514	-36.3001	8.02709	all genes	intragenic	0.95	1	0.999627	0.00430319
SOT (PSG)	chr8	12612432	LONRF1	1.42881e-05	0.0150514	-36.3001	8.02709	all genes	intragenic	0.95	1	0.999627	0.00430319
SOT (PSG)	chr8	12612438	LONRF1	1.42881e-05	0.0150514	-36.3001	8.02709	all genes	intragenic	0.95	1	0.999627	0.00430319
SOT (PSG)	chr10	105882104	SFR1	1.44221e-05	0.0150514	-13.7906	3.06673	all genes	intragenic	0.875	1	0.998764	0.0104045
SOT (PSG)	chr17	37793685	STARD3	1.45364e-05	0.0150514	-11.5997	2.57331	all genes	intragenic	0.857143	1	0.998518	0.0127325
SOT (PSG)	chr13	53024734	VPS36	1.46403e-05	0.0150514	-14.5551	3.23213	all genes	intragenic	0.888889	1	0.998578	0.00986669
SOT (PSG)	chr3	14988774	FGD5-AS1	1.48721e-05	0.0150514	-24.7294	5.48594	all genes	intragenic	0.954545	1	0.999142	0.00583972
SOT (PSG)	chr20	32581203	RALY	1.49185e-05	0.0150514	-8.88131	1.97915	all genes	upstream	0.866667	1	0.996693	0.0148094
SOT (PSG)	chr18	3449749	TGIF1	1.49383e-05	0.0150514	-48.5125	10.797	all genes	intragenic	0.962963	1	0.999748	0.00304436
SOT (PSG)	chr18	3449767	TGIF1	1.49383e-05	0.0150514	-48.5125	10.797	all genes	intragenic	0.962963	1	0.999748	0.00304436
SOT (PSG)	chr18	3449772	TGIF1	1.49383e-05	0.0150514	-48.5125	10.797	all genes	intragenic	0.962963	1	0.999748	0.00304436
SOT (PSG)	chr19	16482634	EPS15L1	1.5166e-05	0.0151566	-12.0374	2.68949	all genes	intragenic	0.906977	1	0.997756	0.011587
SOT (PSG)	chr7	123388795	WASL	1.54092e-05	0.0151657	-13.3768	2.9713	all genes	intragenic	0.866667	1	0.998873	0.0115349
SOT (PSG)	chr7	142985351	CASP2	1.54218e-05	0.0151657	-20.8425	4.65183	all genes	intragenic	0.916667	1	0.999108	0.00691207
SOT (PSG)	chr9	35489897	RUSC2	1.56805e-05	0.0152976	-7.71281	1.71427	all genes	upstream	0.8	1	0.997113	0.0187333
SOT (PSG)	chr21	40817774	SH3BGR	1.58119e-05	0.0153044	-30.0293	6.69453	all genes	upstream	0.941176	1	0.999541	0.00494361
SOT (PSG)	chr7	123388780	WASL	1.65944e-05	0.0158127	-13.2992	2.96618	all genes	intragenic	0.866667	1	0.998833	0.0115213
SOT (PSG)	chr6	16760774	ATXN1	1.72745e-05	0.0163342	-39.7389	8.92233	all genes	intragenic	0.967742	1	0.999537	0.00350521
SOT (PSG)	chr20	62694377	TCEA2	1.79132e-05	0.0165665	-23.8114	5.34347	all genes	intragenic	0.96	1	0.998715	0.00581835
SOT (PSG)	chr5	148931450	CSNK1A1	1.79191e-05	0.0165665	-39.0315	8.74829	all genes	downstream	0.954545	1	0.999668	0.00386924
SOT (PSG)	chr1	40041976	PABPC4	1.8057e-05	0.0165665	-29.1725	6.56935	all genes	intragenic	0.9375	1	0.999589	0.00505272
SOT (PSG)	chr6	31940350	STK19	1.80592e-05	0.0165665	-34.7652	7.78781	all genes	intragenic	0.947368	1	0.999564	0.00455291
SOT (PSG)	chr21	37432576	SETD4	1.89095e-05	0.017218	-35.4628	8.00427	all genes	intragenic	0.962963	1	0.99932	0.00405488
SOT (PSG)	chr5	176882488	PRR7	1.92998e-05	0.0174442	-30.9939	6.96886	all genes	intragenic	0.952381	1	0.999124	0.00501707
SOT (PSG)	chr12	124086626	DDX55	1.98164e-05	0.0177453	-24.4227	5.5083	all genes	upstream	0.933333	1	0.998787	0.00615794
SOT (PSG)	chr3	125239198	SNX4	2.00933e-05	0.0177453	-43.1928	9.74933	all genes	downstream	0.96	1	0.999626	0.0034684
SOT (PSG)	chr19	40854486	PLD3	2.01926e-05	0.0177453	-23.167	5.22054	all genes	intragenic	0.945946	1	0.99903	0.00651421
SOT (PSG)	chr22	17639781	HDHD5	2.02104e-05	0.0177453	-22.4834	5.07807	all genes	intragenic	0.935484	1	0.99905	0.00643163
SOT (PSG)	chr7	2827209	GNA12	2.07562e-05	0.0179881	7.54938	1.71106	all genes	intragenic	0	0.157895	0.00409886	0.0182092
SOT (PSG)	chr10	33623354	NRP1	2.09864e-05	0.0179881	-16.5473	3.75947	all genes	intragenic	0.904762	1	0.998499	0.00868979
SOT (PSG)	chr17	17399610	RASD1	2.10708e-05	0.0179881	-16.6955	3.79117	all genes	intragenic	0.9	1	0.999042	0.0083538
SOT (PSG)	chr19	42758492	ERF	2.10722e-05	0.0179881	-15.1097	3.41967	all genes	intragenic	0.928571	1	0.998062	0.00959114
SOT (PSG)	chr20	37377286	ACTR5	2.22496e-05	0.0188621	-17.6093	3.99005	all genes	intragenic	0.92	1	0.998456	0.00835871
SOT (PSG)	chr5	172068948	NEURL1B	2.35991e-05	0.0198691	-3.96641	0.903479	all genes	intragenic	0.643478	1	0.988775	0.038403
SOT (PSG)	chr22	50913319	SBF1	2.38113e-05	0.0199115	-12.9249	2.95816	all genes	intragenic	0.884615	1	0.998466	0.0104506
SOT (PSG)	chr11	6411524	SMPD1	2.46533e-05	0.0204762	-37.4786	8.54499	all genes	upstream	0.956522	1	0.999596	0.0038456
SOT (PSG)	chr12	124086667	DDX55	2.53148e-05	0.0207221	-24.437	5.58534	all genes	upstream	0.933333	1	0.999091	0.00624615
SOT (PSG)	chr1	976118	AGRN	2.53569e-05	0.0207221	-13.6461	3.12817	all genes	intragenic	0.916667	1	0.998286	0.0106477
SOT (PSG)	chr14	75745999	FOS	2.5455e-05	0.0207221	-19.5212	4.47712	all genes	intragenic	0.9375	1	0.999043	0.00675711
SOT (PSG)	chr22	50913338	SBF1	2.61578e-05	0.0211541	-12.214	2.81046	all genes	intragenic	0.884615	1	0.997937	0.01103
SOT (PSG)	chr3	50375358	RASSF1	2.71866e-05	0.0217867	-23.0637	5.29158	all genes	intragenic	0.931034	1	0.999184	0.00617061
SOT (PSG)	chr17	8079785	TMEM107	2.73209e-05	0.0217867	-19.6316	4.51345	all genes	downstream	0.92	1	0.999083	0.00718796
SOT (PSG)	chr1	100598729	TRMT13	2.75156e-05	0.0217867	-7.41545	1.71045	all genes	intragenic	0.833333	1	0.995557	0.0193633
SOT (PSG)	chr14	90527169	KCNK13	2.78376e-05	0.0217867	-14.677	3.37306	all genes	upstream	0.9	1	0.998467	0.00967497
SOT (PSG)	chr8	125384242	TMEM65	2.78695e-05	0.0217867	-9.13714	2.10251	all genes	intragenic	0.809524	1	0.998248	0.0161712
SOT (PSG)	chr20	36156522	BLCAP	2.80035e-05	0.0217867	-1.86388	0.429488	all genes	downstream	0	1	0.990111	0.0851205
SOT (PSG)	chr16	29624683	SMG1P2	2.85618e-05	0.0220813	-35.4165	8.18873	all genes	intragenic	0.958333	1	0.99946	0.00384866
SOT (PSG)	chr20	37377309	ACTR5	2.89734e-05	0.0222596	-18.7127	4.30514	all genes	intragenic	0.92	1	0.99871	0.00795743
SOT (PSG)	chr17	5389959	MIS12	3.03795e-05	0.0231948	-12.4098	2.87534	all genes	intragenic	0.88	1	0.99869	0.0110837
SOT (PSG)	chr15	59280068	RNF111	3.17786e-05	0.0241133	-36.5005	8.45107	all genes	intragenic	0.954545	1	0.999466	0.00420574
SOT (PSG)	chr14	90527171	KCNK13	3.2403e-05	0.0244362	-14.791	3.42957	all genes	upstream	0.9	1	0.998753	0.00959223
SOT (PSG)	chr19	46372524	FOXA3	3.27218e-05	0.0245262	3.69453	0.857142	all genes	intragenic	0	0.46875	0.00711476	0.0428976
SOT (PSG)	chr19	18208477	IL12RB1	3.3386e-05	0.0247906	-16.0159	3.72551	all genes	intragenic	0.904762	1	0.998977	0.00896855
SOT (PSG)	chr11	102323610	TMEM123	3.34779e-05	0.0247906	-26.2659	6.11077	all genes	intragenic	0.933333	1	0.999434	0.00568332
SOT (PSG)	chr3	127348472	PODXL2	3.42483e-05	0.0252092	-7.39017	1.72164	all genes	intragenic	0.785714	1	0.99688	0.0195419
SOT (PSG)	chr1	46216442	IPP	3.45911e-05	0.0253012	-8.18549	1.90642	all genes	intragenic	0.785714	1	0.998279	0.0182674
SOT (PSG)	chr2	200323504	SATB2	3.47927e-05	0.0253012	-8.44493	1.96457	all genes	intragenic	0.818182	1	0.99695	0.0168993
SOT (PSG)	chr9	37592243	TOMM5	3.49908e-05	0.0253012	-40.5741	9.45896	all genes	intragenic	0.962963	1	0.999527	0.00355581
SOT (PSG)	chr17	8079773	TMEM107	3.5327e-05	0.0253949	-19.3622	4.51895	all genes	downstream	0.92	1	0.99902	0.00719742
SOT (PSG)	chr1	46216438	IPP	3.59064e-05	0.0254331	-8.16831	1.90664	all genes	intragenic	0.785714	1	0.998233	0.018271
SOT (PSG)	chr20	45280243	SLC13A3	3.59491e-05	0.0254331	1.38943	0.325444	all genes	intragenic	0	1	0.971381	0.0973254
SOT (PSG)	chr12	124086636	DDX55	3.60008e-05	0.0254331	-24.5797	5.73827	all genes	upstream	0.933333	1	0.999282	0.00593556
SOT (PSG)	chr7	37488455	ELMO1	3.63414e-05	0.025527	-8.57073	1.99774	all genes	intragenic	0.818182	1	0.99705	0.0173201
SOT (PSG)	chr3	61236693	FHIT	3.71145e-05	0.0259219	-1.47633	0.346029	all genes	intragenic	0	1	0.978187	0.0971179
SOT (PSG)	chr22	36784064	MYH9	3.81643e-05	0.0265046	-10.7299	2.51509	all genes	intragenic	0.833333	1	0.99881	0.0140355
SOT (PSG)	chr11	65123692	TIGD3	4.05382e-05	0.027995	1.12386	0.264314	all genes	intragenic	0	1	0.0368903	0.138493
SOT (PSG)	chr11	71164476	NADSYN1	4.18318e-05	0.028727	-19.6729	4.63157	all genes	intragenic	0.92	1	0.998899	0.00752069
SOT (PSG)	chr17	76374526	PGS1	4.22423e-05	0.0288477	-8.62786	2.03475	all genes	upstream	0.818182	1	0.997754	0.0164595
SOT (PSG)	chr20	30193055	ID1	4.26994e-05	0.0289988	-22.1322	5.21393	all genes	upstream	0.9375	1	0.998977	0.00663129
SOT (PSG)	chr22	50913305	SBF1	4.30421e-05	0.0290709	-12.0393	2.85233	all genes	intragenic	0.88	1	0.998298	0.0109203
SOT (PSG)	chr22	36784072	MYH9	4.36592e-05	0.0291936	-10.6585	2.51866	all genes	downstream	0.833333	1	0.998706	0.0140536
SOT (PSG)	chr1	112162447	RAP1A	4.39897e-05	0.0291936	-15.1549	3.59105	all genes	intragenic	0.913043	1	0.998562	0.00857815
SOT (PSG)	chr3	111809024	C3orf52	4.43855e-05	0.0291936	1.27603	0.30223	all genes	intragenic	0	1	0.0289675	0.111161
SOT (PSG)	chr11	112097376	PTS	4.45535e-05	0.0291936	-25.0437	5.9236	all genes	intragenic	0.945946	1	0.999123	0.00531742
SOT (PSG)	chr7	139876897	KDM7A	4.48223e-05	0.0291936	-20.137	4.76989	all genes	downstream	0.935484	1	0.999163	0.00707388
SOT (PSG)	chr2	20189837	WDR35	4.49311e-05	0.0291936	-16.1557	3.82114	all genes	intragenic	0.923077	1	0.998725	0.00870034
SOT (PSG)	chr7	21582642	DNAH11	4.5064e-05	0.0291936	-35.7816	8.44935	all genes	upstream	0.958333	1	0.999566	0.00384883
SOT (PSG)	chr12	72057184	ZFC3H1	4.51587e-05	0.0291936	-4.90594	1.15862	all genes	intragenic	0.772727	1	0.9921	0.0282861
SOT (PSG)	chr10	11059613	CELF2	4.53612e-05	0.0291936	-7.9378	1.88209	all genes	intragenic	0.826087	1	0.997064	0.0170073
SOT (PSG)	chr10	106098004	ITPRIP	4.77668e-05	0.0304232	-10.8302	2.57598	all genes	intragenic	0.833333	1	0.9988	0.0138023
SOT (PSG)	chr12	6875771	MLF2	4.84603e-05	0.0306978	-10.4632	2.48178	all genes	intragenic	0.875	1	0.997498	0.013221
SOT (PSG)	chr14	37132608	PAX9	4.86974e-05	0.0306978	-1.64538	0.390741	all genes	intragenic	0.565217	1	0.951372	0.0853587
SOT (PSG)	chr19	6737660	GPR108	4.91484e-05	0.0308241	-20.7229	4.94121	all genes	downstream	0.923077	1	0.999336	0.00652681
SOT (PSG)	chr1	112517559	KCND3	5.5126e-05	0.0342238	-0.638031	0.152547	all genes	intragenic	0	1	0.191728	0.254943
SOT (PSG)	chr1	154786306	KCNN3	5.71046e-05	0.035274	1.30445	0.313202	all genes	intragenic	0	1	0.0355051	0.109663
SOT (PSG)	chr9	35489884	RUSC2	5.75543e-05	0.0353418	-6.97261	1.67258	all genes	upstream	0.8	1	0.99694	0.0191846
SOT (PSG)	chr22	36784070	MYH9	5.80228e-05	0.0353418	-10.386	2.49754	all genes	downstream	0.833333	1	0.998591	0.0141452
SOT (PSG)	chr20	30193083	ID1	5.80769e-05	0.0353418	-18.1166	4.34953	all genes	upstream	0.9375	1	0.998804	0.00775934
SOT (PSG)	chr17	37793691	STARD3	5.84406e-05	0.0353879	-10.0388	2.41447	all genes	intragenic	0.857143	1	0.996974	0.0136964
SOT (PSG)	chr5	138677407	PAIP2	5.93015e-05	0.035695	-14.1736	3.40732	all genes	upstream	0.909091	1	0.998729	0.00961054
SOT (PSG)	chr1	1371050	VWA1	5.95285e-05	0.035695	-12.8147	3.09262	all genes	intragenic	0.896774	1	0.998325	0.0103521
SOT (PSG)	chr19	42758490	ERF	6.25585e-05	0.0371494	-18.7749	4.53373	all genes	intragenic	0.928571	1	0.998815	0.00723417
SOT (PSG)	chr19	1952716	CSNK1G2	6.35307e-05	0.0375454	1.06113	0.256052	all genes	intragenic	0	1	0.0486484	0.130509
SOT (PSG)	chr20	48729319	PEDS1-UBE2V1	6.55314e-05	0.038359	-17.869	4.32403	all genes	intragenic	0.923077	1	0.997853	0.00867242
SOT (PSG)	chr22	36784058	MYH9	6.60459e-05	0.038472	-10.3104	2.4996	all genes	intragenic	0.833333	1	0.998418	0.0141746
SOT (PSG)	chr7	5461115	TNRC18	6.63504e-05	0.038472	-7.55744	1.82971	all genes	intragenic	0.769231	1	0.99811	0.0198824
SOT (PSG)	chr15	65669319	IGDCC3	6.72547e-05	0.0387515	-10.9924	2.66286	all genes	intragenic	0.863636	1	0.997809	0.0127334
SOT (PSG)	chr1	112162438	RAP1A	6.74629e-05	0.0387515	-15.2232	3.70367	all genes	intragenic	0.913043	1	0.998395	0.00844182
SOT (PSG)	chr6	53658683	LRRC1	6.90785e-05	0.0394949	-1.27293	0.310156	all genes	upstream	0	1	0.964104	0.104006
SOT (PSG)	chr19	10981904	CARM1	7.00587e-05	0.0398699	-30.3452	7.37839	all genes	upstream	0.954545	1	0.999494	0.00436193
SOT (PSG)	chr22	20785414	SCARF2	7.34572e-05	0.041346	-5.87915	1.43384	all genes	intragenic	0.75	1	0.997165	0.0224633
SOT (PSG)	chr2	134304742	NCKAP5	7.36616e-05	0.041346	3.63262	0.885858	all genes	intragenic	0	0.294118	0.00949024	0.0369537
SOT (PSG)	chr7	123388760	WASL	7.46011e-05	0.041683	-11.3884	2.7779	all genes	intragenic	0.866667	1	0.998577	0.0124616
SOT (PSG)	chr2	20189847	WDR35	7.5341e-05	0.041906	-15.1351	3.69723	all genes	intragenic	0.923077	1	0.998597	0.00896755
SOT (PSG)	chr4	56814962	CEP135	7.57175e-05	0.0419257	-22.4422	5.49507	all genes	upstream	0.964286	1	0.998809	0.0056309
SOT (PSG)	chr1	59762648	FGGY	7.68749e-05	0.0423756	-13.7886	3.38335	all genes	intragenic	0.894737	1	0.998988	0.00934728
SOT (PSG)	chr17	74350630	PRPSAP1	7.79101e-05	0.0427545	-8.11614	1.98412	all genes	downstream	0.85	1	0.996594	0.0167664
SOT (PSG)	chr7	99214586	ZSCAN25	7.91087e-05	0.0432193	-14.3933	3.52214	all genes	intragenic	0.9	1	0.998692	0.00978438
SOT (PSG)	chr16	84426874	ATP2C2	8.02482e-05	0.0433127	0.951611	0.233014	all genes	intragenic	0	1	0.0622324	0.154438
SOT (PSG)	chr2	14774629	LRATD1	8.03631e-05	0.0433127	-0.727593	0.17828	all genes	intragenic	0	1	0.814937	0.240296
SOT (PSG)	chr1	10270309	KIF1B	8.06621e-05	0.0433127	-1.62953	0.401164	all genes	upstream	0	1	0.989877	0.0856068
SOT (PSG)	chr17	2240898	SGSM2	8.0689e-05	0.0433127	-125.142	30.7882	all genes	intragenic	0.990385	1	0.999879	0.00103914
SOT (PSG)	chr17	8079762	TMEM107	8.11016e-05	0.0433449	-16.3245	4.01188	all genes	downstream	0.92	1	0.998468	0.00810328
SOT (PSG)	chr12	54673927	CBX5	8.21498e-05	0.0437151	-25.5108	6.25977	all genes	downstream	0.962963	1	0.999214	0.00480472
SOT (PSG)	chr3	125899525	ALDH1L1	8.68815e-05	0.0460337	-0.90965	0.223959	all genes	intragenic	0	1	0.901177	0.167229
SOT (PSG)	chr1	46216449	IPP	8.76718e-05	0.0460927	-7.69213	1.89806	all genes	intragenic	0.785714	1	0.997744	0.0185482
SOT (PSG)	chr19	54974525	LENG9	8.77427e-05	0.0460927	-13.0342	3.22417	all genes	intragenic	0.904762	1	0.998483	0.0101259
SOT (PSG)	chr1	2323095	MORN1	8.86994e-05	0.046397	-1.9262	0.475407	all genes	downstream	0.565217	1	0.967991	0.0715758
SOT (PSG)	chr19	8675561	ADAMTS10	8.95851e-05	0.0465983	-32.116	7.95145	all genes	intragenic	0.947368	1	0.999539	0.00449368
SOT (PSG)	chr1	10270319	KIF1B	9.13234e-05	0.0471674	-1.61699	0.401286	all genes	upstream	0	1	0.989531	0.0857272
SOT (PSG)	chr8	145133817	EXOSC4	9.2249e-05	0.0474461	-29.3366	7.26676	all genes	intragenic	0.954545	1	0.999513	0.00427218
SOT (PSG)	chr20	37377293	ACTR5	9.26803e-05	0.0474693	-16.026	3.96241	all genes	intragenic	0.92	1	0.998745	0.00857164
SOT (PSG)	chr19	8675552	ADAMTS10	9.32154e-05	0.0475453	-32.1268	7.97293	all genes	intragenic	0.947368	1	0.999536	0.00450888
SOT (PSG)	chr19	10230299	EIF3G	9.43535e-05	0.0476941	-17.6935	4.39138	all genes	intragenic	0.935484	1	0.998941	0.00719411
SOT (PSG)	chr16	89724461	SPATA33	9.44501e-05	0.0476941	-14.3574	3.56617	all genes	intragenic	0.888889	1	0.998985	0.00963978
SOT (PSG)	chr12	124086656	DDX55	9.47951e-05	0.0476941	-21.966	5.44799	all genes	upstream	0.933333	1	0.999029	0.00631587
SOT (PSG)	chr17	8126299	LINC00324	9.50935e-05	0.0476941	-17.3367	4.29251	all genes	intragenic	0.9375	1	0.998921	0.00731377
SOT (PSG)	chr8	57906856	BPNT2	9.54472e-05	0.0476941	2.09078	0.518516	all genes	downstream	0.261538	1	0.979851	0.0694243
SOT (PSG)	chr1	10270322	KIF1B	9.64109e-05	0.0479806	-1.61554	0.402351	all genes	upstream	0	1	0.99008	0.0856569
SOT (PSG)	chr1	157963685	KIRREL1	9.69988e-05	0.0480785	-8.99637	2.23523	all genes	intragenic	0.882353	1	0.995156	0.0150674
SOT (PSG)	chr3	110791612	NECTIN3	9.84408e-05	0.0484509	-9.3016	2.31027	all genes	intragenic	0.888889	1	0.996984	0.0150008
SOT (PSG)	chr22	46888287	CELSR1	9.88135e-05	0.0484509	-1.38744	0.34652	all genes	intragenic	0	1	0.0262542	0.0916965
SOT (PSG)	chr22	50913336	SBF1	9.89325e-05	0.0484509	-11.171	2.78858	all genes	intragenic	0.884615	1	0.997697	0.0113823
SOT (PSG)	chr19	10812339	QTRT1	9.94952e-05	0.0485331	-9.79781	2.43905	all genes	intragenic	0.857143	1	0.998326	0.0134712
SOT (PSG)	chr12	26985496	ITPR2	0.000100285	0.0487251	-27.4676	6.84299	all genes	intragenic	0.944444	1	0.999309	0.00506788
SOT (PSG)	chr7	100473149	SRRT	0.000102066	0.049395	-8.17549	2.03545	all genes	intragenic	0.826087	1	0.997344	0.0170627
SOT (PSG)	chr2	102003809	CREG2	0.000102739	0.0495261	-20.9077	5.21045	all genes	intragenic	0.9375	1	0.99896	0.00660253
SOT (PSG)	chr3	9063691	SRGAP3	0.000103276	0.0495459	3.46383	0.866211	all genes	intragenic	0	0.21875	0.0166184	0.0382146
SOT (PSG)	chr17	16256482	CENPV	0.000103859	0.0495459	-26.0121	6.51012	all genes	intragenic	0.944444	1	0.999407	0.00485895
SOT (PSG)	chr14	51296979	NIN	0.00010399	0.0495459	-6.56746	1.64201	all genes	intragenic	0.764706	1	0.996984	0.0205944
SOL (Self-Report)	chr14	101034180	BEGAIN	1.2297e-11	4.84655e-08	-112.825	15.0857	GWAS-informed	intragenic	0	1	0.963698	0.146263
SOL (Self-Report)	chr19	5139393	KDM4B	3.0938e-11	6.09674e-08	-119.768	16.3895	GWAS-informed	intragenic	0	1	0.991649	0.0852101
SOL (Self-Report)	chr19	5139355	KDM4B	4.92759e-10	3.88418e-07	-112.093	16.5816	GWAS-informed	intragenic	0	1	0.99091	0.0867705
SOL (Self-Report)	chr19	5139358	KDM4B	4.677e-10	3.88418e-07	-112.187	16.5701	GWAS-informed	intragenic	0	1	0.990762	0.0867723
SOL (Self-Report)	chr19	5139390	KDM4B	3.85086e-10	3.88418e-07	-112.869	16.5765	GWAS-informed	intragenic	0	1	0.990796	0.0865924
SOL (Self-Report)	chr11	66384606	RBM14-RBM4	2.18657e-09	1.43631e-06	-154.122	23.9277	GWAS-informed	intragenic	0.384615	1	0.991853	0.0540649
SOL (Self-Report)	chr7	4212386	SDK1	2.85305e-09	1.57424e-06	102.827	16.0287	GWAS-informed	intragenic	0	1	0.0216574	0.09086
SOL (Self-Report)	chr16	23079460	USP31	3.19541e-09	1.57424e-06	108.037	16.9339	GWAS-informed	intragenic	0	1	0.0141832	0.0872879
SOL (Self-Report)	chr11	66384640	RBM14-RBM4	9.18297e-09	3.61925e-06	-159.463	25.9308	GWAS-informed	intragenic	0.384615	1	0.995109	0.051013
SOL (Self-Report)	chr11	66384642	RBM14-RBM4	8.77819e-09	3.61925e-06	-159.77	25.9417	GWAS-informed	intragenic	0.384615	1	0.995449	0.0509688
SOL (Self-Report)	chr11	66384615	RBM14-RBM4	1.64643e-08	5.89909e-06	-156.834	26.0134	GWAS-informed	intragenic	0.384615	1	0.994775	0.0510787
SOL (Self-Report)	chr18	31803203	NOL4	2.45328e-08	8.05752e-06	-83.1966	13.9628	GWAS-informed	intragenic	0	1	0.956463	0.124658
SOL (Self-Report)	chr19	2595453	GNG7	3.85401e-08	1.16844e-05	69.6604	11.8618	GWAS-informed	intragenic	0	1	0.0572201	0.116229
SOL (Self-Report)	chr2	236963701	AGAP1	1.48588e-07	4.18302e-05	57.2032	10.2835	GWAS-informed	intragenic	0	1	0.0918592	0.159437
SOL (Self-Report)	chr11	122103506	MIR100HG	2.16596e-07	5.69108e-05	85.7542	15.7615	GWAS-informed	intragenic	0	1	0.010237	0.079133
SOL (Self-Report)	chr19	2595425	GNG7	6.82203e-07	0.000168046	70.2507	13.4008	GWAS-informed	intragenic	0	1	0.025758	0.106988
SOL (Self-Report)	chr4	148710543	ARHGAP10	6.40371e-06	0.00148463	124.173	26.2576	GWAS-informed	intragenic	0	0.333333	0.0198072	0.0487242
SOL (Self-Report)	chr6	62996079	KHDRBS2	7.71e-06	0.00168817	-64.2696	13.7906	GWAS-informed	intragenic	0	1	0.966877	0.102918
SOL (Self-Report)	chr19	5128656	KDM4B	3.91054e-05	0.00811183	34.1753	8.00097	GWAS-informed	intragenic	0	1	0.193689	0.201779
SOL (Self-Report)	chr19	5139347	KDM4B	4.13826e-05	0.00815499	-44.0043	10.347	GWAS-informed	intragenic	0	1	0.935007	0.161589
SOL (Self-Report)	chr9	140303270	EXD3	5.48882e-05	0.0103014	55.8448	13.3356	GWAS-informed	intragenic	0	1	0.0436914	0.114882
SOL (Self-Report)	chr12	118264749	KSR2	5.96626e-05	0.0106885	59.0153	14.2411	GWAS-informed	intragenic	0	1	0.0382525	0.102399
SOL (Self-Report)	chr11	66384599	RBM14-RBM4	6.77015e-05	0.0116013	-62.2971	15.1226	GWAS-informed	intragenic	0.384615	1	0.944881	0.0963833
SOL (Self-Report)	chr7	71720220	CALN1	8.23812e-05	0.0135286	55.0579	13.5124	GWAS-informed	intragenic	0	1	0.0432252	0.113448
SOL (Self-Report)	chr11	122760559	JHY	9.59265e-05	0.0151229	73.3712	18.1663	GWAS-informed	intragenic	0	1	0.0160454	0.0958557
SOL (Self-Report)	chr19	5128638	KDM4B	0.000119223	0.0180726	27.1147	6.8177	GWAS-informed	intragenic	0	1	0.178263	0.242877
SOL (Self-Report)	chr17	21308403	KCNJ12	0.000180305	0.0263196	36.9974	9.5732	GWAS-informed	intragenic	0	1	0.0984698	0.180792
SOL (Self-Report)	chr5	80383017	RASGRF2	0.000257245	0.0362097	44.4879	11.806	GWAS-informed	intragenic	0	1	0.0356838	0.132916
SOL (Self-Report)	chr6	12123590	HIVEP1	0.00026734	0.036333	39.7205	10.6053	GWAS-informed	intragenic	0	1	0.0454825	0.140071
SOL (Self-Report)	chr18	5197188	AKAIN1	0.000285722	0.0375368	-41.326	11.077	GWAS-informed	intragenic	0	1	0.928347	0.169384
SOL (Self-Report)	chr8	4243793	CSMD1	0.000386004	0.0490756	32.261	8.88067	GWAS-informed	intragenic	0	1	0.121719	0.167263
SOL (Self-Report)	chr10	135044054	UTF1	1.65458e-12	1.60635e-07	-117.725	14.9789	all genes	intragenic	0	1	0.986017	0.0895041
SOL (Self-Report)	chr10	135044038	UTF1	7.4756e-12	2.15859e-07	-121.342	16.021	all genes	intragenic	0	1	0.992413	0.0845494
SOL (Self-Report)	chr10	135044036	UTF1	8.29647e-12	2.15859e-07	-119.81	15.8604	all genes	intragenic	0	1	0.989931	0.0852527
SOL (Self-Report)	chr10	135044029	UTF1	9.06442e-12	2.15859e-07	-120.648	16.0071	all genes	intragenic	0	1	0.991653	0.0846272
SOL (Self-Report)	chr2	209131065	PIKFYVE	1.1125e-11	2.15859e-07	-2511.85	334.999	all genes	intragenic	0.952381	1	0.999595	0.00408466
SOL (Self-Report)	chr14	101034180	BEGAIN	1.2297e-11	2.15859e-07	-112.825	15.0857	all genes	intragenic	0	1	0.963698	0.146263
SOL (Self-Report)	chr10	135044040	UTF1	2.21158e-11	3.16798e-07	-115.75	15.7133	all genes	intragenic	0	1	0.990514	0.0869893
SOL (Self-Report)	chr10	135044057	UTF1	2.44708e-11	3.16798e-07	-118.14	16.0803	all genes	intragenic	0	1	0.991035	0.0848891
SOL (Self-Report)	chr11	101918111	CFAP300	2.60263e-11	3.16798e-07	-120.063	16.4434	all genes	upstream	0	1	0.989442	0.0853358
SOL (Self-Report)	chr20	52000535	TSHZ2	3.07937e-11	3.16798e-07	107.956	14.861	all genes	intragenic	0	1	0.0237213	0.0940843
SOL (Self-Report)	chr19	5139393	KDM4B	3.0938e-11	3.16798e-07	-119.768	16.3895	all genes	intragenic	0	1	0.991649	0.0852101
SOL (Self-Report)	chr3	46008935	FYCO1	5.81339e-11	5.36948e-07	109.635	15.3268	all genes	intragenic	0	1	0.014447	0.0870064
SOL (Self-Report)	chr2	74719532	TTC31	6.11772e-11	5.36948e-07	113.09	15.8427	all genes	intragenic	0	1	0.0126343	0.0865636
SOL (Self-Report)	chr16	29918111	SMG1P2	6.63555e-11	5.43571e-07	99.5011	13.8413	all genes	intragenic	0	1	0.0261449	0.0982579
SOL (Self-Report)	chr4	1195805	SPON2	9.36852e-11	7.19485e-07	-100.705	14.3	all genes	intragenic	0	1	0.98009	0.0929691
SOL (Self-Report)	chr1	25665339	TMEM50A	1.03761e-10	7.4999e-07	-3322.41	470.135	all genes	intragenic	0.964286	1	0.999743	0.00301833
SOL (Self-Report)	chr1	1684420	NADK	1.57945e-10	1.07821e-06	92.0661	13.2366	all genes	intragenic	0	1	0.0319402	0.0983632
SOL (Self-Report)	chr10	81049006	ZMIZ1	2.28958e-10	1.48072e-06	87.6213	12.9045	all genes	intragenic	0	1	0.0183853	0.0873113
SOL (Self-Report)	chr10	47043685	PTPN20	3.25623e-10	2.00058e-06	93.9369	13.977	all genes	intragenic	0	1	0.0175356	0.0877927
SOL (Self-Report)	chr20	35203308	TGIF2	3.65654e-10	2.05732e-06	-1434.23	212.423	all genes	intragenic	0.933333	1	0.999304	0.00579581
SOL (Self-Report)	chr12	122013856	KDM2B	3.77568e-10	2.05732e-06	69.9468	10.3337	all genes	intragenic	0	1	0.052487	0.119506
SOL (Self-Report)	chr19	5139390	KDM4B	3.85086e-10	2.05732e-06	-112.869	16.5765	all genes	intragenic	0	1	0.990796	0.0865924
SOL (Self-Report)	chr19	5139358	KDM4B	4.677e-10	2.39456e-06	-112.187	16.5701	all genes	intragenic	0	1	0.990762	0.0867723
SOL (Self-Report)	chr19	5139355	KDM4B	4.92759e-10	2.42195e-06	-112.093	16.5816	all genes	intragenic	0	1	0.99091	0.0867705
SOL (Self-Report)	chr6	87862044	ZNF292	6.36503e-10	3.00814e-06	-1643.08	244.734	all genes	upstream	0.9375	1	0.999544	0.00532021
SOL (Self-Report)	chr2	223161772	PAX3	7.65324e-10	3.48299e-06	-103.699	15.6393	all genes	intragenic	0	1	0.985029	0.0858885
SOL (Self-Report)	chr9	94339814	ROR2	8.58978e-10	3.76959e-06	98.2839	14.9531	all genes	intragenic	0	1	0.0208701	0.0869096
SOL (Self-Report)	chr22	46692749	GTSE1	1.12084e-09	4.74915e-06	-4822.32	729.105	all genes	intragenic	0.97561	1	0.999793	0.00211712
SOL (Self-Report)	chr14	100040937	CCDC85C	1.17027e-09	4.79331e-06	67.5058	10.3281	all genes	intragenic	0	1	0.0568256	0.134588
SOL (Self-Report)	chr16	4402027	CORO7-PAM16	1.88377e-09	7.46685e-06	105.548	16.2388	all genes	intragenic	0	1	0.0217879	0.0895241
SOL (Self-Report)	chr11	66384606	RBM14-RBM4	2.18657e-09	8.39622e-06	-154.122	23.9277	all genes	intragenic	0.384615	1	0.991853	0.0540649
SOL (Self-Report)	chr2	242448245	STK25	2.28569e-09	8.51087e-06	-1026.02	159.605	all genes	intragenic	0	1	0.992237	0.0828134
SOL (Self-Report)	chr12	30812305	IPO8	2.61873e-09	9.25675e-06	86.114	13.4756	all genes	intragenic	0	1	0.0355223	0.0957977
SOL (Self-Report)	chr17	18112740	ALKBH5	2.63667e-09	9.25675e-06	97.5639	15.2952	all genes	intragenic	0	1	0.0174589	0.0892906
SOL (Self-Report)	chr7	4212386	SDK1	2.85305e-09	9.50713e-06	102.827	16.0287	all genes	intragenic	0	1	0.0216574	0.09086
SOL (Self-Report)	chr18	43754825	C18orf25	2.86273e-09	9.50713e-06	-1671.62	261.572	all genes	intragenic	0.947368	1	0.999179	0.00530665
SOL (Self-Report)	chr16	23079460	USP31	3.19541e-09	1.02799e-05	108.037	16.9339	all genes	intragenic	0	1	0.0141832	0.0872879
SOL (Self-Report)	chr6	11235989	NEDD9	3.26275e-09	1.02799e-05	66.3719	10.491	all genes	intragenic	0	1	0.0354431	0.126261
SOL (Self-Report)	chr20	33735021	EDEM2	3.3591e-09	1.03189e-05	-97.6302	15.3271	all genes	intragenic	0	1	0.991817	0.084977
SOL (Self-Report)	chr20	25281275	ABHD12	4.81478e-09	1.44299e-05	70.4072	11.2673	all genes	intragenic	0	1	0.0372196	0.117681
SOL (Self-Report)	chr1	15533816	TMEM51	6.76626e-09	1.97957e-05	60.4719	9.67601	all genes	intragenic	0	1	0.0838404	0.153101
SOL (Self-Report)	chr11	60618468	CCDC86	7.11708e-09	2.03378e-05	106.66	17.1886	all genes	intragenic	0	1	0.0156185	0.0872351
SOL (Self-Report)	chr16	75589779	TMEM231	7.39147e-09	2.06419e-05	-96.7009	15.669	all genes	intragenic	0	1	0.990383	0.0823683
SOL (Self-Report)	chr15	75494348	C15orf39	8.24695e-09	2.25191e-05	-992.48	159.755	all genes	intragenic	0.9	1	0.998936	0.00879054
SOL (Self-Report)	chr11	66384642	RBM14-RBM4	8.77819e-09	2.34487e-05	-159.77	25.9417	all genes	intragenic	0.384615	1	0.995449	0.0509688
SOL (Self-Report)	chr11	66384640	RBM14-RBM4	9.18297e-09	2.35531e-05	-159.463	25.9308	all genes	intragenic	0.384615	1	0.995109	0.051013
SOL (Self-Report)	chr2	219619276	TTLL4	9.20064e-09	2.35531e-05	97.0397	15.698	all genes	intragenic	0	1	0.0208766	0.0933735
SOL (Self-Report)	chr20	17486162	BFSP1	1.23149e-08	3.02643e-05	-91.2193	15.1073	all genes	intragenic	0	1	0.9907	0.0814056
SOL (Self-Report)	chr16	1125112	SSTR5-AS1	1.33436e-08	3.21494e-05	70.8663	11.67	all genes	intragenic	0	1	0.0497967	0.118374
SOL (Self-Report)	chr1	200316562	LINC00862	1.47596e-08	3.48771e-05	70.508	11.5771	all genes	intragenic	0	1	0.0482851	0.118529
SOL (Self-Report)	chr20	17486177	BFSP1	1.51716e-08	3.51744e-05	-90.7017	15.1273	all genes	intragenic	0	1	0.990538	0.0814131
SOL (Self-Report)	chr11	66384615	RBM14-RBM4	1.64643e-08	3.7175e-05	-156.834	26.0134	all genes	intragenic	0.384615	1	0.994775	0.0510787
SOL (Self-Report)	chr9	98637385	LINC00476	1.68839e-08	3.7175e-05	-94.4375	15.6349	all genes	intragenic	0	1	0.99223	0.0843324
SOL (Self-Report)	chr20	17486167	BFSP1	1.69421e-08	3.7175e-05	-86.1403	14.4145	all genes	intragenic	0	1	0.985616	0.0856967
SOL (Self-Report)	chr9	98637375	LINC00476	1.76814e-08	3.81164e-05	-94.6432	15.6851	all genes	intragenic	0	1	0.991914	0.0846363
SOL (Self-Report)	chr9	98637397	LINC00476	1.87972e-08	3.98233e-05	-93.7575	15.5803	all genes	intragenic	0	1	0.991478	0.0845366
SOL (Self-Report)	chr9	98637383	LINC00476	1.9494e-08	4.05994e-05	-93.8568	15.6166	all genes	intragenic	0	1	0.992031	0.0844772
SOL (Self-Report)	chr16	675487	RAB40C	2.03285e-08	4.16317e-05	83.0344	13.8122	all genes	intragenic	0	1	0.0278415	0.107492
SOL (Self-Report)	chr9	111625210	ACTL7A	2.20422e-08	4.44012e-05	77.2968	12.8868	all genes	intragenic	0	1	0.0315732	0.107811
SOL (Self-Report)	chr4	81188230	FGF5	2.28052e-08	4.49928e-05	-91.6583	15.4356	all genes	intragenic	0	1	0.98976	0.0841315
SOL (Self-Report)	chr9	98637367	LINC00476	2.35284e-08	4.49928e-05	-94.0911	15.7414	all genes	intragenic	0	1	0.991922	0.0849357
SOL (Self-Report)	chr19	498698	MADCAM1	2.41521e-08	4.49928e-05	-81.8456	13.7433	all genes	intragenic	0	1	0.978007	0.104492
SOL (Self-Report)	chr1	1598096	CDK11B	2.4304e-08	4.49928e-05	74.0995	12.4251	all genes	intragenic	0	1	0.0425836	0.11767
SOL (Self-Report)	chr1	92495683	EPHX4	2.44268e-08	4.49928e-05	-76.7635	12.829	all genes	intragenic	0	1	0.945391	0.115334
SOL (Self-Report)	chr18	31803203	NOL4	2.45328e-08	4.49928e-05	-83.1966	13.9628	all genes	intragenic	0	1	0.956463	0.124658
SOL (Self-Report)	chr9	98637392	LINC00476	2.65039e-08	4.72279e-05	-93.2471	15.6838	all genes	intragenic	0	1	0.991647	0.0844038
SOL (Self-Report)	chr2	151342801	RND3	2.68486e-08	4.72279e-05	-132.284	22.4532	all genes	intragenic	0.375	1	0.983524	0.0587109
SOL (Self-Report)	chr7	128882414	AHCYL2	2.69046e-08	4.72279e-05	76.3579	12.7973	all genes	intragenic	0	1	0.0439446	0.11744
SOL (Self-Report)	chr1	82266441	ADGRL2	2.73663e-08	4.73618e-05	-96.6573	16.2291	all genes	intragenic	0.222222	1	0.979384	0.0877515
SOL (Self-Report)	chr5	148961046	ARHGEF37	2.93394e-08	4.97542e-05	-92.4924	15.5685	all genes	upstream	0	1	0.990966	0.0862001
SOL (Self-Report)	chr3	53844878	CACNA1D	2.98828e-08	4.97542e-05	89.5442	15.1418	all genes	intragenic	0	1	0.0182632	0.0896653
SOL (Self-Report)	chr5	172318092	ERGIC1	2.99634e-08	4.97542e-05	86.3948	14.6551	all genes	intragenic	0	1	0.025584	0.111742
SOL (Self-Report)	chr3	183603180	PARL	3.18641e-08	5.22049e-05	79.8804	13.4775	all genes	downstream	0	1	0.0348211	0.106925
SOL (Self-Report)	chr18	76828724	ATP9B	3.23211e-08	5.22568e-05	-95.4646	16.2132	all genes	upstream	0	1	0.988003	0.0866944
SOL (Self-Report)	chr18	30000562	GAREM1	3.28236e-08	5.23801e-05	-89.5344	15.2855	all genes	intragenic	0	1	0.970356	0.0983864
SOL (Self-Report)	chr5	148961058	ARHGEF37	3.43597e-08	5.41283e-05	-92.2325	15.6133	all genes	upstream	0	1	0.992537	0.0860639
SOL (Self-Report)	chr17	30800033	PSMD11	3.78538e-08	5.8878e-05	74.9769	12.8761	all genes	intragenic	0	1	0.0398722	0.112522
SOL (Self-Report)	chr19	2595453	GNG7	3.85401e-08	5.91961e-05	69.6604	11.8618	all genes	intragenic	0	1	0.0572201	0.116229
SOL (Self-Report)	chr18	19751933	GATA6	4.0073e-08	6.00837e-05	-92.3856	15.7081	all genes	intragenic	0	1	0.980724	0.0920445
SOL (Self-Report)	chr4	187092377	FAM149A	4.01735e-08	6.00837e-05	82.697	14.0951	all genes	intragenic	0	0.948718	0.0269894	0.0988723
SOL (Self-Report)	chr2	113289148	TTL	4.05848e-08	6.00837e-05	87.2776	14.906	all genes	intragenic	0	1	0.0192013	0.103753
SOL (Self-Report)	chr17	79479008	ACTG1	4.30434e-08	6.29648e-05	-302.615	51.8482	all genes	intragenic	0.8	1	0.989542	0.0282376
SOL (Self-Report)	chr10	5931040	ANKRD16	4.49728e-08	6.50132e-05	-66.2902	11.3578	all genes	intragenic	0	1	0.959761	0.130564
SOL (Self-Report)	chr9	505527	KANK1	4.91262e-08	6.99711e-05	-92.0424	15.8702	all genes	intragenic	0	1	0.983577	0.0905523
SOL (Self-Report)	chr16	77867617	VAT1L	4.95413e-08	6.99711e-05	80.9159	14.0014	all genes	intragenic	0	1	0.025713	0.100115
SOL (Self-Report)	chr12	77157386	ZDHHC17	5.21587e-08	7.28307e-05	-56.8079	9.75884	all genes	upstream	0	1	0.918799	0.150673
SOL (Self-Report)	chr5	148961040	ARHGEF37	5.36962e-08	7.41352e-05	-90.5085	15.5739	all genes	upstream	0	1	0.991261	0.0862686
SOL (Self-Report)	chr20	36954952	BPI	5.57323e-08	7.60914e-05	87.5979	15.2486	all genes	intragenic	0	1	0.0190829	0.0870975
SOL (Self-Report)	chr9	117266871	WHRN	6.05268e-08	8.17291e-05	-67.2326	11.6982	all genes	intragenic	0	1	0.977484	0.11803
SOL (Self-Report)	chr16	2041127	SYNGR3	6.48983e-08	8.6586e-05	-95.74	16.7013	all genes	intragenic	0	1	0.986311	0.0905788
SOL (Self-Report)	chr5	41870728	OXCT1	6.5533e-08	8.6586e-05	-618.085	107.267	all genes	intragenic	0.868852	1	0.997994	0.0134415
SOL (Self-Report)	chr10	61468988	SLC16A9	7.85231e-08	0.000102646	-59.803	10.6099	all genes	intragenic	0	1	0.978532	0.11259
SOL (Self-Report)	chr3	51667983	RAD54L2	9.32307e-08	0.000120588	87.0104	15.3991	all genes	intragenic	0	1	0.0228942	0.0893813
SOL (Self-Report)	chr1	221052041	HLX	9.86448e-08	0.000126262	-87.7123	15.4513	all genes	upstream	0	1	0.986956	0.0878657
SOL (Self-Report)	chr9	33945607	UBAP2	1.07456e-07	0.000134734	98.0503	17.4686	all genes	intragenic	0	1	0.014797	0.0860858
SOL (Self-Report)	chr7	44291557	CAMK2B	1.16531e-07	0.000144636	87.0827	15.4634	all genes	intragenic	0	1	0.0186244	0.089174
SOL (Self-Report)	chr2	65538907	SPRED2	1.18038e-07	0.000145042	91.0683	16.1451	all genes	intragenic	0	1	0.0123512	0.0875571
SOL (Self-Report)	chr7	149416663	KRBA1	1.24697e-07	0.000151707	74.5692	13.3498	all genes	intragenic	0	0.571429	0.0504207	0.0986374
SOL (Self-Report)	chr5	1610367	LOC728613	1.25951e-07	0.00015173	80.1504	14.2825	all genes	intragenic	0	1	0.0356268	0.102347
SOL (Self-Report)	chr6	31830522	NEU1	1.29226e-07	0.000153008	-68.4268	12.3011	all genes	intragenic	0	1	0.959953	0.10291
SOL (Self-Report)	chr14	103969331	MARK3	1.29502e-07	0.000153008	80.7393	14.3957	all genes	intragenic	0	1	0.0278265	0.100504
SOL (Self-Report)	chr18	76828738	ATP9B	1.37416e-07	0.000160812	-92.37	16.5475	all genes	upstream	0	1	0.990179	0.0846929
SOL (Self-Report)	chr2	236963701	AGAP1	1.48588e-07	0.000172245	57.2032	10.2835	all genes	intragenic	0	1	0.0918592	0.159437
SOL (Self-Report)	chr12	113806811	PLBD2	1.51691e-07	0.000173998	95.4075	17.09	all genes	intragenic	0	1	0.027268	0.0971816
SOL (Self-Report)	chr17	78606874	RPTOR	1.52932e-07	0.000173998	86.922	15.5911	all genes	intragenic	0	1	0.0187681	0.0908853
SOL (Self-Report)	chr3	53079870	SFMBT1	1.62285e-07	0.000182946	-746.482	134.719	all genes	intragenic	0.916667	1	0.998493	0.00993647
SOL (Self-Report)	chr19	34992513	WTIP	1.67974e-07	0.000186592	-87.8196	15.9108	all genes	downstream	0	1	0.985389	0.0853028
SOL (Self-Report)	chr22	46440588	LINC00899	1.68556e-07	0.000186592	-57.9453	10.4173	all genes	intragenic	0	1	0.915231	0.156894
SOL (Self-Report)	chr19	917580	KISS1R	1.71678e-07	0.00018835	-77.9865	14.1178	all genes	intragenic	0	1	0.981807	0.0981578
SOL (Self-Report)	chr8	101734581	PABPC1	1.92684e-07	0.000209526	-1457.17	264.405	all genes	downstream	0.941176	1	0.999252	0.00518134
SOL (Self-Report)	chr11	122103506	MIR100HG	2.16596e-07	0.000233462	85.7542	15.7615	all genes	intragenic	0	1	0.010237	0.079133
SOL (Self-Report)	chr5	6633851	SRD5A1	2.39355e-07	0.00025575	-1215.18	221.436	all genes	intragenic	0.928571	1	0.999067	0.00763668
SOL (Self-Report)	chr7	158565996	ESYT2	2.56039e-07	0.000269632	93.6844	17.1857	all genes	intragenic	0	1	0.0273649	0.0946335
SOL (Self-Report)	chr12	122016722	KDM2B	2.56736e-07	0.000269632	-67.4071	12.3309	all genes	intragenic	0	1	0.95225	0.113506
SOL (Self-Report)	chr4	54960189	PDGFRA	2.88377e-07	0.000300296	-99.2012	18.5236	all genes	intragenic	0.21875	1	0.988198	0.0635467
SOL (Self-Report)	chr6	136571298	MTFR2	3.11874e-07	0.000322034	-86.6286	16.1389	all genes	intragenic	0	1	0.993125	0.0788638
SOL (Self-Report)	chr19	3961224	DAPK3	3.18186e-07	0.000325814	82.375	15.2312	all genes	intragenic	0	1	0.0105635	0.0868904
SOL (Self-Report)	chr17	38282594	MSL1	3.57035e-07	0.000362573	75.3832	13.9981	all genes	intragenic	0	1	0.0306155	0.10033
SOL (Self-Report)	chr6	136571280	MTFR2	3.87494e-07	0.000390279	-86.0915	16.181	all genes	intragenic	0	1	0.993257	0.078823
SOL (Self-Report)	chr16	56919916	SLC12A3	3.95404e-07	0.000395009	48.4386	9.09912	all genes	intragenic	0	1	0.0606869	0.152039
SOL (Self-Report)	chr6	136571286	MTFR2	4.10806e-07	0.000407086	-85.8514	16.1745	all genes	intragenic	0	1	0.993212	0.0788514
SOL (Self-Report)	chr10	6253835	PFKFB3	4.19091e-07	0.000411973	86.4345	16.2397	all genes	intragenic	0	1	0.0292859	0.0961042
SOL (Self-Report)	chr7	44365349	CAMK2B	4.36621e-07	0.000425799	-78.7714	14.7704	all genes	downstream	0	1	0.984879	0.0903847
SOL (Self-Report)	chr11	63974584	FERMT3	4.64829e-07	0.000448484	-72.2547	13.5957	all genes	intragenic	0	1	0.956875	0.118004
SOL (Self-Report)	chr2	153032568	STAM2	4.86878e-07	0.000463768	-1132.91	214.655	all genes	downstream	0.944444	1	0.998412	0.00765135
SOL (Self-Report)	chr6	33554543	GGNBP1	5.13344e-07	0.000485216	78.6355	14.8324	all genes	intragenic	0	1	0.0239538	0.0976913
SOL (Self-Report)	chr8	135536458	ZFAT	5.18257e-07	0.000486121	63.705	12.0977	all genes	intragenic	0	1	0.0384323	0.12235
SOL (Self-Report)	chr2	176947809	EVX2	5.22997e-07	0.000486851	-73.4415	13.8509	all genes	intragenic	0	1	0.955226	0.109857
SOL (Self-Report)	chr1	82266443	ADGRL2	5.3052e-07	0.000488525	-87.6772	16.5222	all genes	intragenic	0.222222	1	0.973313	0.0900714
SOL (Self-Report)	chr5	175110579	HRH2	5.32747e-07	0.000488525	61.4876	11.6412	all genes	intragenic	0	1	0.0373949	0.129297
SOL (Self-Report)	chr19	41282373	MIA-RAB4B	5.52388e-07	0.00049938	84.3491	15.9737	all genes	intragenic	0	1	0.0222767	0.0896229
SOL (Self-Report)	chr10	71137213	HK1	5.52712e-07	0.00049938	74.8556	14.2634	all genes	intragenic	0	1	0.0179985	0.0931243
SOL (Self-Report)	chr9	114296895	ZNF483	5.68619e-07	0.000509652	59.1212	11.271	all genes	intragenic	0	1	0.0536914	0.121191
SOL (Self-Report)	chr8	19796941	LPL	5.72377e-07	0.000509652	-85.795	16.2505	all genes	intragenic	0	1	0.989694	0.0853271
SOL (Self-Report)	chr3	71803891	EIF4E3	5.78105e-07	0.000511049	-75.7844	14.3857	all genes	intragenic	0	1	0.953412	0.112478
SOL (Self-Report)	chr19	18993377	GDF1	5.8684e-07	0.000515066	72.478	13.795	all genes	intragenic	0	1	0.0222225	0.096991
SOL (Self-Report)	chr10	103991299	PITX3	6.19107e-07	0.000538993	-80.9285	15.3732	all genes	intragenic	0.05	1	0.974955	0.0919186
SOL (Self-Report)	chr12	32428995	BICD1	6.22874e-07	0.000538993	70.0684	13.3198	all genes	intragenic	0	1	0.0308034	0.110273
SOL (Self-Report)	chr10	128015704	ADAM12	6.44656e-07	0.000550299	56.4842	10.8366	all genes	intragenic	0	1	0.0580802	0.125429
SOL (Self-Report)	chr8	19796917	LPL	6.44897e-07	0.000550299	-85.0436	16.1907	all genes	intragenic	0	1	0.988554	0.0855222
SOL (Self-Report)	chr22	38055219	SH3BP1	6.73161e-07	0.000570455	-1233.79	236.209	all genes	intragenic	0.956522	1	0.999041	0.00544432
SOL (Self-Report)	chr19	2595425	GNG7	6.82203e-07	0.000574158	70.2507	13.4008	all genes	intragenic	0	1	0.025758	0.106988
SOL (Self-Report)	chr4	187092371	FAM149A	7.77877e-07	0.000650226	90.8528	17.4218	all genes	intragenic	0	0.45	0.0374719	0.0799723
SOL (Self-Report)	chr16	675483	RAB40C	7.96539e-07	0.000661326	73.4525	14.0997	all genes	intragenic	0	1	0.0366933	0.108421
SOL (Self-Report)	chr18	51684911	MBD2	8.05624e-07	0.00066438	68.7226	13.2592	all genes	intragenic	0	1	0.0336074	0.103016
SOL (Self-Report)	chr3	14550439	GRIP2	8.15226e-07	0.000667817	-43.9624	8.47299	all genes	intragenic	0	1	0.892443	0.17713
SOL (Self-Report)	chr6	52622708	GSTA2	8.74369e-07	0.000711522	61.9925	12.0497	all genes	intragenic	0	1	0.0457676	0.106351
SOL (Self-Report)	chr4	56212958	SRD5A3	8.88474e-07	0.000718243	-81.6966	15.8112	all genes	intragenic	0	1	0.989039	0.0871493
SOL (Self-Report)	chr8	144068376	LY6E-DT	9.11331e-07	0.000731906	74.8206	14.4342	all genes	intragenic	0	1	0.0291432	0.104382
SOL (Self-Report)	chr19	917595	KISS1R	9.32116e-07	0.000743737	-74.004	14.3692	all genes	intragenic	0	1	0.982206	0.0979253
SOL (Self-Report)	chr10	88280841	WAPL	9.51239e-07	0.000754099	-238.857	46.4877	all genes	intragenic	0.721154	1	0.995922	0.0252179
SOL (Self-Report)	chr1	20064325	TMCO4	1.02384e-06	0.000806452	76.4339	14.8484	all genes	intragenic	0	1	0.024094	0.0942374
SOL (Self-Report)	chr7	155249589	EN2	1.0706e-06	0.000837908	-69.6906	13.5768	all genes	upstream	0	1	0.964654	0.102568
SOL (Self-Report)	chr17	39793050	JUP	1.14387e-06	0.000889593	42.2784	8.24664	all genes	intragenic	0	1	0.075012	0.179575
SOL (Self-Report)	chr12	7036112	ATN1	1.18957e-06	0.000912888	56.5536	11.0999	all genes	intragenic	0	1	0.040757	0.132538
SOL (Self-Report)	chr7	103629599	RELN	1.19604e-06	0.000912888	-82.1404	16.1074	all genes	intragenic	0	1	0.973779	0.0981329
SOL (Self-Report)	chr2	110054030	SH3RF3	1.19611e-06	0.000912888	79.5232	15.5627	all genes	intragenic	0	1	0.0202353	0.0925342
SOL (Self-Report)	chr11	64884421	ZNHIT2	1.28867e-06	0.000977458	-60.5937	11.9398	all genes	intragenic	0	1	0.953546	0.126658
SOL (Self-Report)	chr11	65769168	EIF1AD	1.35481e-06	0.00102132	-98.9142	19.513	all genes	intragenic	0	1	0.991859	0.0830293
SOL (Self-Report)	chr8	11709795	CTSB	1.42613e-06	0.00106853	82.3956	16.2254	all genes	intragenic	0	1	0.0201992	0.0905926
SOL (Self-Report)	chr1	178995429	FAM20B	1.44502e-06	0.00107122	-48.9716	9.68518	all genes	intragenic	0	1	0.925757	0.158225
SOL (Self-Report)	chr19	56658082	ZNF444	1.44716e-06	0.00107122	85.8227	16.904	all genes	intragenic	0	1	0.0124532	0.087218
SOL (Self-Report)	chr13	91827442	LINC00379	1.46582e-06	0.00107853	-71.0215	14.0032	all genes	intragenic	0.380952	1	0.969379	0.0791331
SOL (Self-Report)	chr22	45958895	FBLN1	1.48669e-06	0.00108738	68.7904	13.7162	all genes	intragenic	0	1	0.0352089	0.119688
SOL (Self-Report)	chr11	119024778	ABCG4	1.52702e-06	0.00111027	73.7569	14.6291	all genes	intragenic	0	1	0.0253958	0.0976447
SOL (Self-Report)	chr7	98952762	ARPC1A	1.55406e-06	0.00112329	68.7751	13.6468	all genes	intragenic	0	1	0.0453097	0.110921
SOL (Self-Report)	chr5	21482973	GUSBP1	1.60448e-06	0.00115295	73.5584	14.6059	all genes	intragenic	0	1	0.0266121	0.0983403
SOL (Self-Report)	chr15	52563789	MYO5C	1.62386e-06	0.00116009	78.0928	15.4832	all genes	intragenic	0	1	0.0206634	0.0916072
SOL (Self-Report)	chr12	31256706	DDX11	1.75497e-06	0.00124651	47.487	9.4323	all genes	intragenic	0	1	0.0802451	0.156757
SOL (Self-Report)	chr14	68029459	PLEKHH1	1.89434e-06	0.00133012	63.3055	12.7118	all genes	intragenic	0	1	0.0337866	0.108323
SOL (Self-Report)	chr15	69430113	MIR548H4	2.00018e-06	0.00139645	64.2207	12.9279	all genes	intragenic	0	1	0.0462848	0.107269
SOL (Self-Report)	chr17	7166657	CLDN7	2.01226e-06	0.00139695	-69.7067	13.9465	all genes	downstream	0	1	0.962798	0.122818
SOL (Self-Report)	chr9	124030334	GSN	2.0814e-06	0.00143683	-686.298	137.407	all genes	intragenic	0.909091	1	0.997746	0.010859
SOL (Self-Report)	chr20	25058290	VSX1	2.24705e-06	0.00153395	-66.6713	13.4803	all genes	intragenic	0	1	0.974435	0.106937
SOL (Self-Report)	chr17	3764116	CAMKK1	2.43792e-06	0.00165505	71.8646	14.5266	all genes	intragenic	0	1	0.0261784	0.0992068
SOL (Self-Report)	chr19	34992515	WTIP	2.53049e-06	0.00170846	-77.9272	15.8547	all genes	downstream	0	1	0.986358	0.08947
SOL (Self-Report)	chr3	182817146	MCCC1	2.64438e-06	0.00177559	-86.462	17.6276	all genes	intragenic	0	1	0.987116	0.0859328
SOL (Self-Report)	chr10	116111331	AFAP1L2	2.78951e-06	0.00184283	69.4169	14.0987	all genes	intragenic	0	1	0.0264543	0.105894
SOL (Self-Report)	chr11	68657746	MRPL21	2.8768e-06	0.00188285	61.6294	12.5409	all genes	upstream	0	1	0.0363867	0.127942
SOL (Self-Report)	chr1	52989001	TUT4	2.88074e-06	0.00188285	77.6987	15.7983	all genes	intragenic	0	1	0.0160405	0.0905128
SOL (Self-Report)	chr5	92915732	NR2F1-AS1	3.02077e-06	0.0019572	-83.8104	17.1839	all genes	intragenic	0	1	0.982406	0.0874237
SOL (Self-Report)	chr15	101514003	LRRK1	3.02634e-06	0.0019572	-67.9575	13.8792	all genes	intragenic	0	1	0.972193	0.113488
SOL (Self-Report)	chr2	27360640	PRR30	3.3042e-06	0.00212571	96.3455	19.7682	all genes	intragenic	0	0.588235	0.0231542	0.0753123
SOL (Self-Report)	chr19	58662008	ZNF329	3.34662e-06	0.00214178	-378.575	77.9762	all genes	intragenic	0.818182	1	0.997214	0.0174016
SOL (Self-Report)	chr15	23034329	NIPA2	3.36769e-06	0.0021441	-681.71	140.003	all genes	intragenic	0.909091	1	0.997669	0.0114086
SOL (Self-Report)	chr19	1530907	PLK5	3.44535e-06	0.00218224	59.4221	12.2724	all genes	intragenic	0	1	0.0393622	0.112681
SOL (Self-Report)	chr1	45798137	MUTYH	3.69279e-06	0.00232697	50.1852	10.3234	all genes	intragenic	0	1	0.0408487	0.135261
SOL (Self-Report)	chr4	55120984	PDGFRA	3.71942e-06	0.00233179	66.6879	13.7969	all genes	intragenic	0	1	0.0235763	0.107523
SOL (Self-Report)	chr8	75233234	JPH1	3.88099e-06	0.00242073	-43.0306	8.88801	all genes	intragenic	0	1	0.898634	0.168631
SOL (Self-Report)	chr11	19745293	NAV2	3.9261e-06	0.0024365	-44.5825	9.25101	all genes	intragenic	0	1	0.912535	0.153118
SOL (Self-Report)	chr1	6155031	KCNAB2	4.15507e-06	0.00256564	67.1299	13.9068	all genes	intragenic	0	1	0.0314232	0.114794
SOL (Self-Report)	chr11	100733326	ARHGAP42	4.34408e-06	0.00266894	65.9386	13.755	all genes	intragenic	0	1	0.0390664	0.13273
SOL (Self-Report)	chr13	44730649	SMIM2-IT1	4.42127e-06	0.00270285	65.887	13.7127	all genes	intragenic	0	1	0.0280991	0.114878
SOL (Self-Report)	chr16	70285908	EXOSC6	4.95023e-06	0.00300572	-130.864	27.429	all genes	downstream	0.470588	1	0.990971	0.0555421
SOL (Self-Report)	chr1	212266939	DTL	4.97943e-06	0.00300572	70.5077	14.7327	all genes	intragenic	0	1	0.0174246	0.0951283
SOL (Self-Report)	chr18	111946	ROCK1P1	4.99008e-06	0.00300572	54.433	11.3886	all genes	intragenic	0	0.833333	0.0702623	0.110474
SOL (Self-Report)	chr19	34992486	WTIP	5.16323e-06	0.00309484	-75.6787	15.9324	all genes	downstream	0	1	0.982943	0.0873869
SOL (Self-Report)	chr4	159482872	RXFP1	5.27269e-06	0.00314511	71.8943	15.0835	all genes	intragenic	0	1	0.0289791	0.0973426
SOL (Self-Report)	chr7	44195667	GCK	5.4184e-06	0.00320577	58.2193	12.2168	all genes	intragenic	0	1	0.0381267	0.114177
SOL (Self-Report)	chr16	2001020	RPL3L	5.63509e-06	0.00331303	58.4032	12.3335	all genes	intragenic	0	1	0.0661957	0.117108
SOL (Self-Report)	chr12	39817054	KIF21A	5.75106e-06	0.00336511	45.6761	9.61369	all genes	intragenic	0	1	0.0586281	0.149688
SOL (Self-Report)	chr3	46008939	FYCO1	5.88253e-06	0.00342572	57.0792	12.0719	all genes	intragenic	0	1	0.0364889	0.12601
SOL (Self-Report)	chr2	214016640	IKZF2	6.14321e-06	0.00354692	-179.431	37.8927	all genes	downstream	0.488889	1	0.994814	0.044748
SOL (Self-Report)	chr11	10515007	AMPD3	6.14838e-06	0.00354692	83.4483	17.6762	all genes	intragenic	0	1	0.0151957	0.0869201
SOL (Self-Report)	chr4	148710543	ARHGAP10	6.40371e-06	0.00367696	124.173	26.2576	all genes	intragenic	0	0.333333	0.0198072	0.0487242
SOL (Self-Report)	chr21	44476440	CBS	6.57824e-06	0.00374511	39.7602	8.45966	all genes	intragenic	0	1	0.0731692	0.157947
SOL (Self-Report)	chr19	33980002	PEPD	6.60333e-06	0.00374511	59.3322	12.6386	all genes	intragenic	0	1	0.0409081	0.110996
SOL (Self-Report)	chr10	129238155	DOCK1	6.61384e-06	0.00374511	53.9365	11.4865	all genes	intragenic	0	1	0.0445182	0.130717
SOL (Self-Report)	chr2	223161778	PAX3	6.68621e-06	0.00376872	-59.6025	12.7082	all genes	intragenic	0	1	0.979348	0.118429
SOL (Self-Report)	chr17	41323310	NBR1	6.87159e-06	0.00385553	-685.312	146.278	all genes	intragenic	0.933333	1	0.996813	0.010013
SOL (Self-Report)	chr7	89797475	STEAP2	6.966e-06	0.00388868	48.4956	10.368	all genes	intragenic	0	1	0.0584315	0.137358
SOL (Self-Report)	chr10	131265138	MGMT	6.99397e-06	0.00388868	-61.9057	13.2128	all genes	upstream	0	1	0.970968	0.105906
SOL (Self-Report)	chr10	12758002	CAMK1D	7.45419e-06	0.00412589	65.1957	13.9268	all genes	intragenic	0	1	0.03086	0.10105
SOL (Self-Report)	chr11	122566149	UBASH3B	7.70634e-06	0.00422938	66.867	14.4095	all genes	intragenic	0	1	0.0396012	0.0970432
SOL (Self-Report)	chr6	62996079	KHDRBS2	7.71e-06	0.00422938	-64.2696	13.7906	all genes	intragenic	0	1	0.966877	0.102918
SOL (Self-Report)	chr1	113466245	SLC16A1	7.81692e-06	0.00426898	59.1586	12.6683	all genes	intragenic	0	0.96	0.0304069	0.107228
SOL (Self-Report)	chr11	61313766	SYT7	7.94223e-06	0.00431822	68.9525	14.7936	all genes	intragenic	0	1	0.035985	0.098039
SOL (Self-Report)	chr19	3179874	S1PR4	8.02132e-06	0.00434201	-86.9358	18.6136	all genes	intragenic	0	1	0.984944	0.0995718
SOL (Self-Report)	chr2	214016637	IKZF2	8.11746e-06	0.00437478	-177.259	37.9761	all genes	downstream	0.488889	1	0.995086	0.0447857
SOL (Self-Report)	chr11	3168813	OSBPL5	8.4162e-06	0.00451597	57.2921	12.3493	all genes	intragenic	0	1	0.0446119	0.108013
SOL (Self-Report)	chr10	88280809	WAPL	8.54716e-06	0.00455844	-233.23	50.39	all genes	intragenic	0.733333	1	0.997194	0.0236759
SOL (Self-Report)	chr10	14887841	HSPA14	8.56955e-06	0.00455844	65.6068	14.1965	all genes	intragenic	0	1	0.0297478	0.0961635
SOL (Self-Report)	chr19	58694350	ZNF274	8.90227e-06	0.00471502	-44.8181	9.71463	all genes	upstream	0	1	0.868015	0.167623
SOL (Self-Report)	chr3	182817168	MCCC1	8.96853e-06	0.00472972	-83.0435	17.9867	all genes	intragenic	0	1	0.988231	0.0847572
SOL (Self-Report)	chr2	56411305	CCDC85A	9.07912e-06	0.00475728	-40.1023	8.66405	all genes	intragenic	0	1	0.873059	0.229503
SOL (Self-Report)	chr15	66450872	MEGF11	9.09822e-06	0.00475728	58.7201	12.6745	all genes	intragenic	0	1	0.0375126	0.119686
SOL (Self-Report)	chr4	7479422	SORCS2	9.26382e-06	0.00482335	43.2413	9.32121	all genes	intragenic	0	1	0.169043	0.194911
SOL (Self-Report)	chr2	154335172	RPRM	9.4944e-06	0.00492255	-69.8993	15.1214	all genes	intragenic	0	1	0.977726	0.0997973
SOL (Self-Report)	chr3	182817143	MCCC1	9.74486e-06	0.00503117	-82.7341	17.9977	all genes	intragenic	0	1	0.988191	0.0850394
SOL (Self-Report)	chr6	127664535	ECHDC1	9.877e-06	0.00507806	-92.4093	20.227	all genes	intragenic	0	1	0.993606	0.07606
SOL (Self-Report)	chr10	22726030	LOC100499489	9.94083e-06	0.00508958	-419.152	91.2225	all genes	intragenic	0.857143	1	0.997788	0.0150554
SOL (Self-Report)	chr7	38504730	AMPH	1.00586e-05	0.00511949	65.6666	14.3208	all genes	intragenic	0	1	0.0324864	0.0929569
SOL (Self-Report)	chr1	100598711	TRMT13	1.00837e-05	0.00511949	-1045.05	227.81	all genes	intragenic	0.961538	1	0.998544	0.00572327
SOL (Self-Report)	chr17	17428947	PEMT	1.01244e-05	0.00511949	43.4779	9.47974	all genes	intragenic	0	1	0.0698219	0.149756
SOL (Self-Report)	chr8	17442317	PDGFRL	1.01659e-05	0.00511949	44.7751	9.73789	all genes	intragenic	0	1	0.0777275	0.141783
SOL (Self-Report)	chr13	46412820	SIAH3	1.02557e-05	0.00514364	62.7282	13.6107	all genes	intragenic	0	1	0.0164593	0.120701
SOL (Self-Report)	chr3	182817161	MCCC1	1.04867e-05	0.00523813	-82.4574	18.0069	all genes	intragenic	0	1	0.988132	0.084763
SOL (Self-Report)	chr19	18561211	ELL	1.05544e-05	0.00525057	52.2615	11.4031	all genes	intragenic	0	1	0.0498676	0.133813
SOL (Self-Report)	chr18	19751925	GATA6	1.06794e-05	0.00529136	-74.0883	16.0981	all genes	intragenic	0	1	0.97612	0.0961432
SOL (Self-Report)	chr2	109600960	EDAR	1.11258e-05	0.00549038	51.1704	11.203	all genes	intragenic	0	1	0.0478484	0.126114
SOL (Self-Report)	chr6	127664542	ECHDC1	1.12357e-05	0.00552245	-91.8788	20.2469	all genes	intragenic	0	1	0.993823	0.0760493
SOL (Self-Report)	chr6	109281136	ARMC2	1.14233e-05	0.00559227	41.5736	9.07273	all genes	intragenic	0	1	0.0859541	0.177056
SOL (Self-Report)	chr14	102685729	WDR20	1.14915e-05	0.00560335	77.4299	16.9388	all genes	intragenic	0	1	0.0244801	0.0956913
SOL (Self-Report)	chr14	100054712	CCDC85C	1.16736e-05	0.00566964	49.0077	10.6954	all genes	intragenic	0	1	0.0543956	0.139357
SOL (Self-Report)	chr10	90004091	RNLS	1.20944e-05	0.00585089	42.823	9.42801	all genes	intragenic	0	1	0.0462521	0.140687
SOL (Self-Report)	chr8	143808721	THEM6	1.28005e-05	0.00616821	-44.0593	9.6848	all genes	intragenic	0	1	0.944773	0.145107
SOL (Self-Report)	chr19	1213450	STK11	1.29534e-05	0.00620373	40.3824	8.89707	all genes	intragenic	0	1	0.120395	0.177
SOL (Self-Report)	chr16	27474276	GTF3C1	1.29752e-05	0.00620373	46.9604	10.3153	all genes	intragenic	0	1	0.0756516	0.137037
SOL (Self-Report)	chr11	67271724	PITPNM1	1.31672e-05	0.00627112	-161.935	35.7535	all genes	intragenic	0.733333	1	0.989305	0.034869
SOL (Self-Report)	chr19	4705922	DPP9	1.34679e-05	0.00638958	61.1283	13.4739	all genes	intragenic	0	1	0.0186962	0.121454
SOL (Self-Report)	chr10	105794977	COL17A1	1.3614e-05	0.00643404	55.2006	12.1525	all genes	intragenic	0	1	0.0478153	0.136422
SOL (Self-Report)	chr19	56658112	ZNF444	1.3712e-05	0.00644885	70.6474	15.5651	all genes	intragenic	0	1	0.0280874	0.0949877
SOL (Self-Report)	chr18	19751935	GATA6	1.37503e-05	0.00644885	-70.4238	15.5124	all genes	intragenic	0	1	0.976562	0.101231
SOL (Self-Report)	chr3	195447691	MUC20	1.39956e-05	0.00649506	51.8355	11.4825	all genes	upstream	0	1	0.0631309	0.128446
SOL (Self-Report)	chr4	3526179	LRPAP1	1.40026e-05	0.00649506	59.1325	13.0874	all genes	intragenic	0	1	0.0285273	0.0972872
SOL (Self-Report)	chr19	17404832	ABHD8	1.40975e-05	0.00650324	63.2227	13.9703	all genes	intragenic	0	1	0.0281605	0.103196
SOL (Self-Report)	chr2	214016646	IKZF2	1.41309e-05	0.00650324	-174.703	38.5541	all genes	downstream	0.488889	1	0.995519	0.0443008
SOL (Self-Report)	chr6	137242652	SLC35D3	1.47071e-05	0.00673737	-67.395	14.9001	all genes	upstream	0	1	0.978677	0.0980161
SOL (Self-Report)	chr21	47615898	LSS	1.47493e-05	0.00673737	79.2119	17.5282	all genes	intragenic	0	1	0.0219288	0.100479
SOL (Self-Report)	chr9	129386277	LMX1B	1.65409e-05	0.00752777	-63.2561	14.0864	all genes	intragenic	0	1	0.976445	0.106103
SOL (Self-Report)	chr2	214016633	IKZF2	1.67494e-05	0.0075945	-167.418	37.2945	all genes	downstream	0.488889	1	0.993461	0.0456696
SOL (Self-Report)	chr15	66538228	MEGF11	1.71636e-05	0.00774208	66.8621	15.0107	all genes	intragenic	0	1	0.0408034	0.10721
SOL (Self-Report)	chr2	26809884	CIB4	1.72009e-05	0.00774208	57.2968	12.7731	all genes	intragenic	0	1	0.0566241	0.118993
SOL (Self-Report)	chr4	8461492	TRMT44	1.75057e-05	0.00785054	72.2227	16.156	all genes	intragenic	0	1	0.0190213	0.0968946
SOL (Self-Report)	chr6	37138826	PIM1	1.77369e-05	0.00792528	-641.877	144.438	all genes	intragenic	0.916667	1	0.99749	0.00975844
SOL (Self-Report)	chr12	113906154	LHX5	1.79061e-05	0.00797192	-83.3227	18.7143	all genes	intragenic	0.333333	1	0.985682	0.0657563
SOL (Self-Report)	chr1	156497128	IQGAP3	1.80824e-05	0.00801561	26.4996	5.96637	all genes	intragenic	0	1	0.366912	0.281774
SOL (Self-Report)	chr2	214016653	IKZF2	1.81347e-05	0.00801561	-172.347	38.5633	all genes	downstream	0.488889	1	0.995159	0.0443693
SOL (Self-Report)	chr8	37552215	ZNF703	1.82594e-05	0.00804181	-48.9556	10.9977	all genes	upstream	0	1	0.952313	0.141506
SOL (Self-Report)	chr16	56919938	SLC12A3	1.87216e-05	0.00821589	44.8858	10.1255	all genes	intragenic	0	1	0.0596746	0.137379
SOL (Self-Report)	chr3	48870997	PRKAR2A	1.89228e-05	0.00827466	64.4437	14.5347	all genes	intragenic	0	1	0.0286174	0.0963465
SOL (Self-Report)	chr4	8600739	CPZ	1.90043e-05	0.00828081	51.8111	11.6356	all genes	intragenic	0	1	0.0634036	0.137345
SOL (Self-Report)	chr8	99956999	OSR2	1.964e-05	0.0085276	-48.8135	11.0201	all genes	intragenic	0	1	0.937617	0.142518
SOL (Self-Report)	chr11	64510930	RASGRP2	2.00172e-05	0.00866073	-1151.04	259.254	all genes	intragenic	0.96	1	0.998767	0.0048964
SOL (Self-Report)	chr14	60952258	C14orf39	2.02018e-05	0.00870996	-52.8126	11.9761	all genes	intragenic	0	1	0.966798	0.109582
SOL (Self-Report)	chr11	65555546	OVOL1	2.07364e-05	0.00887815	-44.9304	10.1564	all genes	intragenic	0	1	0.953663	0.147499
SOL (Self-Report)	chr10	80855492	ZMIZ1	2.20115e-05	0.00939134	70.9328	16.1588	all genes	intragenic	0	1	0.0228871	0.0966716
SOL (Self-Report)	chr17	9410664	STX8	2.24638e-05	0.00955118	73.2807	16.7434	all genes	intragenic	0	0.944444	0.0214584	0.0856405
SOL (Self-Report)	chr2	192130617	MYO1B	2.29426e-05	0.00969744	67.2087	15.2553	all genes	intragenic	0	1	0.0193902	0.0974594
SOL (Self-Report)	chr17	79479006	ACTG1	2.29657e-05	0.00969744	-236.274	53.7026	all genes	intragenic	0.8	1	0.990424	0.0287899
SOL (Self-Report)	chr2	214016642	IKZF2	2.33659e-05	0.00983264	-169.904	38.5665	all genes	downstream	0.488889	1	0.994959	0.0444842
SOL (Self-Report)	chr1	222860451	AIDA	2.36692e-05	0.00992628	42.3231	9.68785	all genes	intragenic	0	1	0.107758	0.14439
SOL (Self-Report)	chr13	99047545	FARP1	2.38957e-05	0.00998717	44.9009	10.2051	all genes	intragenic	0	1	0.0490839	0.152711
SOL (Self-Report)	chr1	37267541	GRIK3	2.48199e-05	0.0103383	42.0931	9.59122	all genes	intragenic	0	1	0.0394569	0.139134
SOL (Self-Report)	chr17	80092028	CCDC57	2.51396e-05	0.0104361	101.834	23.2363	all genes	intragenic	0	0.411765	0.0169946	0.0588057
SOL (Self-Report)	chr4	1283844	MAEA	2.53254e-05	0.0104778	-1015.51	232.521	all genes	intragenic	0.923077	1	0.998744	0.007222
SOL (Self-Report)	chr20	37230560	ARHGAP40	2.59123e-05	0.0106846	-101.89	23.3049	all genes	upstream	0.727273	1	0.974094	0.05613
SOL (Self-Report)	chr15	91353017	BLM	2.67258e-05	0.0109832	39.664	9.07648	all genes	intragenic	0	1	0.0780309	0.185933
SOL (Self-Report)	chr7	117824203	LSM8	2.68185e-05	0.0109846	-41.2986	9.47921	all genes	intragenic	0	1	0.930475	0.155636
SOL (Self-Report)	chr19	7660618	CAMSAP3	2.71375e-05	0.0110783	-161.468	37.0536	all genes	upstream	0.676056	1	0.995136	0.0332858
SOL (Self-Report)	chr10	102046332	BLOC1S2	2.74808e-05	0.0111813	-50.2985	11.5363	all genes	intragenic	0	1	0.923085	0.152698
SOL (Self-Report)	chr1	2457162	PANK4	2.76214e-05	0.0112014	-40.7942	9.38746	all genes	intragenic	0	1	0.935692	0.143708
SOL (Self-Report)	chr8	145559599	SCRT1	2.77541e-05	0.0112182	-33.1318	7.63454	all genes	intragenic	0	1	0.8714	0.212578
SOL (Self-Report)	chr7	158379329	PTPRN2	2.78979e-05	0.0112312	-37.5316	8.62657	all genes	intragenic	0	1	0.890813	0.19881
SOL (Self-Report)	chr18	13084773	CEP192	2.79689e-05	0.0112312	40.7458	9.3549	all genes	intragenic	0	1	0.106893	0.16817
SOL (Self-Report)	chr8	142138081	DENND3	2.87924e-05	0.0115242	-51.7298	11.9118	all genes	upstream	0	1	0.937151	0.127376
SOL (Self-Report)	chr6	111581612	MFSD4B	2.91463e-05	0.011628	36.764	8.45827	all genes	intragenic	0	1	0.110109	0.203195
SOL (Self-Report)	chr17	19950177	SPECC1	3.0308e-05	0.0120523	45.1585	10.4168	all genes	intragenic	0	1	0.103892	0.157443
SOL (Self-Report)	chr21	44476432	CBS	3.08199e-05	0.0121927	32.0995	7.42758	all genes	intragenic	0	1	0.17002	0.197135
SOL (Self-Report)	chr9	140147969	STPG3-AS1	3.08596e-05	0.0121927	41.582	9.64334	all genes	downstream	0	1	0.0484722	0.14938
SOL (Self-Report)	chr2	169104436	STK39	3.10986e-05	0.0122478	-890.333	206.41	all genes	downstream	0.947368	1	0.998351	0.00722141
SOL (Self-Report)	chr18	42324317	SETBP1	3.16369e-05	0.01242	62.5803	14.4766	all genes	intragenic	0	1	0.028465	0.0992888
SOL (Self-Report)	chr19	13186374	NFIX	3.21084e-05	0.0125649	50.4815	11.6805	all genes	intragenic	0	1	0.0446576	0.139992
SOL (Self-Report)	chr2	9375606	ASAP2	3.23712e-05	0.0126275	63.4647	14.7057	all genes	intragenic	0	1	0.0214412	0.100597
SOL (Self-Report)	chr5	166775432	TENM2	3.26126e-05	0.0126814	58.6665	13.6786	all genes	intragenic	0	0.857143	0.0542649	0.10353
SOL (Self-Report)	chr19	13869670	YJU2B	3.28615e-05	0.0127273	43.1136	9.98934	all genes	intragenic	0	1	0.0436952	0.137474
SOL (Self-Report)	chr19	9271789	ZNF317	3.29788e-05	0.0127273	71.8187	16.6797	all genes	intragenic	0	0.722222	0.0228726	0.0882476
SOL (Self-Report)	chr16	31276801	ITGAM	3.30412e-05	0.0127273	-37.2179	8.62612	all genes	intragenic	0	1	0.925272	0.170019
SOL (Self-Report)	chr1	200863686	INAVA	3.38031e-05	0.0129801	54.8311	12.7454	all genes	intragenic	0	1	0.0426111	0.119363
SOL (Self-Report)	chr15	58357798	ALDH1A2	3.4012e-05	0.0130196	-32.7831	7.62764	all genes	intragenic	0	1	0.896653	0.197425
SOL (Self-Report)	chr17	18088277	ALKBH5	3.43954e-05	0.0131255	-131.382	30.5332	all genes	intragenic	0.702128	1	0.988256	0.040906
SOL (Self-Report)	chr9	131669542	LRRC8A	3.4877e-05	0.013268	55.6717	12.9529	all genes	intragenic	0	1	0.0328671	0.108754
SOL (Self-Report)	chr10	72201875	NODAL	3.54346e-05	0.0134233	-34.0262	7.97222	all genes	downstream	0.0243902	1	0.888867	0.156155
SOL (Self-Report)	chr15	58357787	ALDH1A2	3.5573e-05	0.0134233	-58.3294	13.6077	all genes	intragenic	0	1	0.965627	0.116551
SOL (Self-Report)	chr12	131091819	RIMBP2	3.56129e-05	0.0134233	53.9999	12.5591	all genes	intragenic	0	1	0.0390492	0.124859
SOL (Self-Report)	chr19	58987735	ZNF446	3.67436e-05	0.0138072	-247.891	57.9252	all genes	upstream	0.0909091	1	0.988751	0.0788246
SOL (Self-Report)	chr22	47433023	TBC1D22A	3.76969e-05	0.0141222	63.562	14.8433	all genes	intragenic	0	1	0.0354956	0.105842
SOL (Self-Report)	chr19	16130477	LINC00661	3.81158e-05	0.0142357	52.0656	12.2433	all genes	intragenic	0	1	0.0456836	0.109455
SOL (Self-Report)	chr19	5128656	KDM4B	3.91054e-05	0.0145369	34.1753	8.00097	all genes	intragenic	0	1	0.193689	0.201779
SOL (Self-Report)	chr2	110054057	SH3RF3	3.91589e-05	0.0145369	52.9096	12.4033	all genes	intragenic	0	1	0.051184	0.117243
SOL (Self-Report)	chr10	135139133	PRAP1	3.97005e-05	0.0146936	-65.8724	15.4502	all genes	intragenic	0	1	0.980366	0.0939113
SOL (Self-Report)	chr14	45490605	TOGARAM1	3.99624e-05	0.0147461	58.9356	13.841	all genes	intragenic	0	1	0.0351257	0.106797
SOL (Self-Report)	chr2	176987113	HOXD9	4.0655e-05	0.0149568	-56.276	13.2338	all genes	upstream	0	1	0.948032	0.108007
SOL (Self-Report)	chr1	36622590	MAP7D1	4.08191e-05	0.0149723	-119.777	28.2678	all genes	intragenic	0.5	1	0.99475	0.0425084
SOL (Self-Report)	chr17	13504034	HS3ST3A1	4.13749e-05	0.0150889	-35.9692	8.46983	all genes	intragenic	0	1	0.889489	0.193449
SOL (Self-Report)	chr19	5139347	KDM4B	4.13826e-05	0.0150889	-44.0043	10.347	all genes	intragenic	0	1	0.935007	0.161589
SOL (Self-Report)	chr9	136723316	VAV2	4.26106e-05	0.0154907	61.1789	14.3974	all genes	intragenic	0	1	0.0364705	0.110963
SOL (Self-Report)	chr19	51487210	KLK7	4.33968e-05	0.0157294	-37.0122	8.75448	all genes	intragenic	0	1	0.869152	0.149665
SOL (Self-Report)	chr14	93398858	CHGA	4.35232e-05	0.0157294	54.1294	12.7467	all genes	intragenic	0	1	0.0536398	0.130691
SOL (Self-Report)	chr6	107956339	SOBP	4.37956e-05	0.0157814	-40.3138	9.50302	all genes	intragenic	0	1	0.941116	0.163513
SOL (Self-Report)	chr12	54965111	PDE1B	4.41165e-05	0.0158506	88.7238	21.0696	all genes	intragenic	0	0.540541	0.0160023	0.0628574
SOL (Self-Report)	chr13	35517368	NBEA	4.74774e-05	0.0169589	-54.733	13.0325	all genes	intragenic	0	1	0.965022	0.106857
SOL (Self-Report)	chr1	2989790	PRDM16	4.7761e-05	0.0170108	-39.5104	9.38766	all genes	intragenic	0	1	0.923183	0.149531
SOL (Self-Report)	chr15	65425582	PDCD7	4.83824e-05	0.0171823	-47.6032	11.2934	all genes	intragenic	0	1	0.907179	0.138117
SOL (Self-Report)	chr4	81188235	FGF5	4.94158e-05	0.0174987	-48.061	11.4636	all genes	intragenic	0	1	0.982643	0.119002
SOL (Self-Report)	chr8	94687612	LINC00535	4.95773e-05	0.0175055	61.1238	14.5358	all genes	intragenic	0	1	0.0195224	0.0996809
SOL (Self-Report)	chr12	131539259	ADGRD1	5.02e-05	0.0176746	37.2427	8.89387	all genes	intragenic	0	1	0.0642147	0.158987
SOL (Self-Report)	chr19	34992533	WTIP	5.10774e-05	0.0179321	-37.2808	8.90812	all genes	downstream	0	1	0.909963	0.161458
SOL (Self-Report)	chr7	76053515	ZP3	5.13904e-05	0.0179906	53.5317	12.7798	all genes	intragenic	0	1	0.0614404	0.130528
SOL (Self-Report)	chr12	122064395	ORAI1	5.4255e-05	0.0189394	-37.131	8.87154	all genes	upstream	0	1	0.891091	0.183122
SOL (Self-Report)	chr20	56232626	PMEPA1	5.4479e-05	0.0189638	69.9756	16.7023	all genes	intragenic	0	0.576923	0.0287987	0.077303
SOL (Self-Report)	chr9	140303270	EXD3	5.48882e-05	0.0190522	55.8448	13.3356	all genes	intragenic	0	1	0.0436914	0.114882
SOL (Self-Report)	chr5	134871081	NEUROG1	5.62088e-05	0.0194557	-53.3204	12.834	all genes	intragenic	0	1	0.97411	0.10489
SOL (Self-Report)	chr15	101937982	PCSK6	5.72015e-05	0.0197437	-38.8716	9.34646	all genes	intragenic	0	1	0.910803	0.158552
SOL (Self-Report)	chr20	60321217	CDH4	5.85869e-05	0.0201326	44.1712	10.6197	all genes	intragenic	0	1	0.0735565	0.134198
SOL (Self-Report)	chr9	80072611	GNA14	5.8656e-05	0.0201326	41.7112	10.064	all genes	intragenic	0	1	0.0744676	0.136032
SOL (Self-Report)	chr12	118264749	KSR2	5.96626e-05	0.0204001	59.0153	14.2411	all genes	intragenic	0	1	0.0382525	0.102399
SOL (Self-Report)	chr23	40013237	BCOR	5.98174e-05	0.0204001	NA	NA	all genes	intragenic	#N/A	#N/A	#N/A	#N/A
SOL (Self-Report)	chr10	43048176	ZNF37BP	5.99333e-05	0.0204001	-30.9394	7.47991	all genes	intragenic	0	1	0.881591	0.180702
SOL (Self-Report)	chr22	38477327	SLC16A8	6.04864e-05	0.0205315	-30.4457	7.34227	all genes	intragenic	0	1	0.87969	0.192119
SOL (Self-Report)	chr9	2044034	SMARCA2	6.43271e-05	0.021775	44.7125	10.8131	all genes	intragenic	0	1	0.0584137	0.139394
SOL (Self-Report)	chr2	27353441	ABHD1	6.45719e-05	0.0217978	58.7985	14.2269	all genes	intragenic	0	1	0.0376274	0.115939
SOL (Self-Report)	chr3	44626745	ZNF660	6.58393e-05	0.0221648	-68.4965	16.5705	all genes	intragenic	0	1	0.966399	0.110246
SOL (Self-Report)	chr4	779627	CPLX1	6.68994e-05	0.0224601	-48.3699	11.736	all genes	intragenic	0	1	0.946623	0.12449
SOL (Self-Report)	chr11	66384599	RBM14-RBM4	6.77015e-05	0.0226675	-62.2971	15.1226	all genes	intragenic	0.384615	1	0.944881	0.0963833
SOL (Self-Report)	chr21	47414152	COL6A1	6.85486e-05	0.0228887	45.4098	11.0071	all genes	intragenic	0	1	0.0454949	0.135174
SOL (Self-Report)	chr11	120082805	OAF	6.88182e-05	0.0229165	30.2335	7.32807	all genes	intragenic	0	1	0.169906	0.206991
SOL (Self-Report)	chr11	803982	PIDD1	7.0831e-05	0.023523	45.6518	11.1139	all genes	intragenic	0	1	0.0441177	0.141111
SOL (Self-Report)	chr19	1755438	ONECUT3	7.12549e-05	0.0236	-58.6482	14.2597	all genes	intragenic	0	1	0.97835	0.102026
SOL (Self-Report)	chr1	3673666	CCDC27	7.21956e-05	0.0238473	70.8436	17.2343	all genes	intragenic	0	1	0.0255917	0.0953207
SOL (Self-Report)	chr13	113521961	ATP11A	7.48987e-05	0.0246738	47.9132	11.7061	all genes	intragenic	0	1	0.0560369	0.130165
SOL (Self-Report)	chr17	17131072	PLD6	7.59372e-05	0.024949	69.4854	16.9916	all genes	intragenic	0	1	0.0328325	0.0927753
SOL (Self-Report)	chr1	155812394	GON4L	7.65326e-05	0.0250776	137.223	33.4675	all genes	intragenic	0	0.318182	0.0141327	0.0426337
SOL (Self-Report)	chr7	101863760	CUX1	7.70029e-05	0.0251646	45.5581	11.159	all genes	intragenic	0	1	0.073335	0.133291
SOL (Self-Report)	chr4	5865679	CRMP1	7.76218e-05	0.0251932	28.4941	6.95794	all genes	intragenic	0	1	0.169242	0.217994
SOL (Self-Report)	chr3	187984618	LPP	7.76416e-05	0.0251932	48.6305	11.9321	all genes	intragenic	0	1	0.0605398	0.133525
SOL (Self-Report)	chr20	34359551	PHF20	7.8725e-05	0.0253738	44.9524	11.0652	all genes	upstream	0	1	0.0435404	0.122904
SOL (Self-Report)	chr11	65555529	OVOL1	7.87565e-05	0.0253738	-53.3769	13.0762	all genes	intragenic	0	1	0.949957	0.119855
SOL (Self-Report)	chr8	142226798	SLC45A4	7.88822e-05	0.0253738	59.9816	14.7254	all genes	intragenic	0	1	0.0262492	0.110305
SOL (Self-Report)	chr17	64188236	CEP112	7.95123e-05	0.0255097	-42.1117	10.3336	all genes	downstream	0	1	0.919221	0.138104
SOL (Self-Report)	chr9	131669495	LRRC8A	7.99158e-05	0.0255724	52.9065	12.9625	all genes	intragenic	0	1	0.0208601	0.112336
SOL (Self-Report)	chr6	127840583	SOGA3	8.16942e-05	0.0260736	-60.9067	14.9522	all genes	downstream	0	1	0.958698	0.122774
SOL (Self-Report)	chr1	3328989	PRDM16	8.19431e-05	0.0260853	38.0758	9.33042	all genes	intragenic	0	1	0.0671815	0.148928
SOL (Self-Report)	chr7	71720220	CALN1	8.23812e-05	0.026157	55.0579	13.5124	all genes	intragenic	0	1	0.0432252	0.113448
SOL (Self-Report)	chr8	68864559	PREX2	8.28276e-05	0.026231	-36.5632	8.96873	all genes	upstream	0	1	0.918884	0.173489
SOL (Self-Report)	chr6	109245975	ARMC2	8.46849e-05	0.0267502	49.5024	12.2196	all genes	intragenic	0	1	0.0338061	0.112947
SOL (Self-Report)	chr16	49829309	ZNF423	8.68493e-05	0.0273549	51.7655	12.7753	all genes	intragenic	0	1	0.0427189	0.114732
SOL (Self-Report)	chr5	150005353	SYNPO	8.70444e-05	0.0273549	31.2334	7.68622	all genes	intragenic	0	1	0.0979851	0.190768
SOL (Self-Report)	chr17	66417683	WIPI1	8.78014e-05	0.0275224	47.828	11.7695	all genes	intragenic	0	1	0.0591657	0.134209
SOL (Self-Report)	chr18	74726199	MBP	8.83357e-05	0.0276194	49.0082	12.1386	all genes	intragenic	0	1	0.0447344	0.113586
SOL (Self-Report)	chr1	16767405	NECAP2	8.93192e-05	0.027856	-37.8408	9.37737	all genes	intragenic	0	1	0.928985	0.154381
SOL (Self-Report)	chr7	101578022	CUX1	8.95806e-05	0.0278668	54.7829	13.5334	all genes	intragenic	0	1	0.0323369	0.105816
SOL (Self-Report)	chr3	33155845	CRTAP	9.00409e-05	0.0279104	-470.692	116.19	all genes	intragenic	0.894737	1	0.998501	0.0107713
SOL (Self-Report)	chr3	97691404	RIOX2	9.01751e-05	0.0279104	-33.7217	8.34263	all genes	downstream	0	1	0.914102	0.187564
SOL (Self-Report)	chr12	113688617	TPCN1	9.07824e-05	0.0280278	72.7001	17.9402	all genes	intragenic	0	1	0.0217274	0.0979091
SOL (Self-Report)	chr7	150819921	AGAP3	9.28463e-05	0.0285432	56.791	14.0432	all genes	intragenic	0	1	0.0427563	0.121886
SOL (Self-Report)	chr8	81399303	ZBTB10	9.29165e-05	0.0285432	-46.147	11.4017	all genes	intragenic	0.0465116	1	0.968274	0.106744
SOL (Self-Report)	chr19	47522729	NPAS1	9.34749e-05	0.0286432	-56.5409	14.0139	all genes	upstream	0	1	0.96865	0.102723
SOL (Self-Report)	chr8	17486053	PDGFRL	9.37773e-05	0.0286644	60.175	14.9361	all genes	intragenic	0	1	0.0265947	0.0957012
SOL (Self-Report)	chr18	76828708	ATP9B	9.57207e-05	0.0291761	-61.0229	15.1484	all genes	upstream	0	1	0.983756	0.0969019
SOL (Self-Report)	chr11	122760559	JHY	9.59265e-05	0.0291761	73.3712	18.1663	all genes	intragenic	0	1	0.0160454	0.0958557
SOL (Self-Report)	chr4	8032003	ABLIM2	9.73435e-05	0.0294613	36.1564	8.98319	all genes	intragenic	0	1	0.0996505	0.172553
SOL (Self-Report)	chr19	13392121	CACNA1A	9.76394e-05	0.0294782	32.1605	7.9721	all genes	intragenic	0	1	0.147984	0.217622
SOL (Self-Report)	chr11	78387407	TENM4	9.79862e-05	0.0295104	28.8479	7.16089	all genes	intragenic	0	1	0.107799	0.228869
SOL (Self-Report)	chr20	52789732	CYP24A1	0.000100145	0.0300868	-45.3045	11.2772	all genes	intragenic	0	1	0.923309	0.133165
SOL (Self-Report)	chr6	86352580	SYNCRIP	0.000100614	0.0301054	-896.292	222.75	all genes	intragenic	0.952381	1	0.999109	0.00589447
SOL (Self-Report)	chr16	5083353	NAGPA	0.000100697	0.0301054	-126.366	31.3791	all genes	intragenic	0.571429	1	0.99346	0.0388051
SOL (Self-Report)	chr12	51769592	GALNT6	0.000102802	0.0306603	39.4778	9.83348	all genes	intragenic	0	1	0.0877023	0.159309
SOL (Self-Report)	chr10	14887851	HSPA14	0.000106587	0.031712	50.6284	12.6927	all genes	intragenic	0	1	0.0316694	0.108421
SOL (Self-Report)	chr6	127664556	ECHDC1	0.000107072	0.0317452	-75.6973	19.0401	all genes	intragenic	0	1	0.985034	0.0822147
SOL (Self-Report)	chr4	7817586	AFAP1	0.000107338	0.0317452	45.17	11.2985	all genes	intragenic	0	1	0.0300124	0.144352
SOL (Self-Report)	chr2	141999238	LRP1B	0.000107473	0.0317452	50.8878	12.7673	all genes	intragenic	0	1	0.0382869	0.114967
SOL (Self-Report)	chr23	40013225	BCOR	0.0001083	0.0319126	NA	NA	all genes	intragenic	#N/A	#N/A	#N/A	#N/A
SOL (Self-Report)	chr4	10024427	SLC2A9	0.000109538	0.0321394	50.6639	12.6518	all genes	intragenic	0	1	0.0689207	0.146349
SOL (Self-Report)	chr13	91827476	LINC00379	0.000109593	0.0321394	-44.2382	11.054	all genes	intragenic	0.371951	1	0.922174	0.112154
SOL (Self-Report)	chr6	163836757	QKI	0.000110726	0.032372	-51.0057	12.7681	all genes	intragenic	0	1	0.929932	0.144971
SOL (Self-Report)	chr14	30242542	PRKD1	0.000110913	0.032372	51.0688	12.7783	all genes	intragenic	0	0.615385	0.0259179	0.0969242
SOL (Self-Report)	chr8	57358464	PENK	0.000111615	0.0324998	-30.9472	7.7722	all genes	intragenic	0	1	0.894086	0.190959
SOL (Self-Report)	chr6	1312281	FOXQ1	0.000112471	0.0326716	-78.4345	19.69	all genes	upstream	0	1	0.988785	0.0833602
SOL (Self-Report)	chr11	32008883	RCN1	0.000113638	0.0329327	-23.0776	5.79735	all genes	intragenic	0	1	0.752197	0.253315
SOL (Self-Report)	chr11	67778501	ALDH3B1	0.000114746	0.0331756	-23.7422	5.9543	all genes	intragenic	0	1	0.555971	0.27308
SOL (Self-Report)	chr17	66424641	WIPI1	0.000115452	0.0333013	55.8504	14.0765	all genes	intragenic	0	1	0.030621	0.0973406
SOL (Self-Report)	chr16	312372	LUC7L	0.000118273	0.0340352	46.48	11.6601	all genes	intragenic	0	1	0.0285905	0.129018
SOL (Self-Report)	chr1	3660563	TP73-AS1	0.000119137	0.0341486	39.5523	9.97907	all genes	intragenic	0	1	0.0452142	0.136831
SOL (Self-Report)	chr19	5128638	KDM4B	0.000119223	0.0341486	27.1147	6.8177	all genes	intragenic	0	1	0.178263	0.242877
SOL (Self-Report)	chr13	98832199	FARP1	0.000119501	0.0341486	46.1732	11.6644	all genes	intragenic	0	1	0.0414049	0.123269
SOL (Self-Report)	chr4	99850065	EIF4E	0.000120556	0.0343702	-367.993	93.0745	all genes	intragenic	0.877193	1	0.997519	0.0131332
SOL (Self-Report)	chr22	41778679	TEF	0.000120839	0.034371	-47.2109	11.933	all genes	intragenic	0.115385	1	0.979465	0.101146
SOL (Self-Report)	chr19	19738528	LPAR2	0.000122895	0.0347993	-30.8915	7.77896	all genes	intragenic	0	1	0.886298	0.192244
SOL (Self-Report)	chr3	44626726	ZNF660	0.000122911	0.0347993	-64.8005	16.3316	all genes	intragenic	0	1	0.966228	0.112562
SOL (Self-Report)	chr1	235411677	ARID4B	0.000127317	0.0359639	40.5882	10.2511	all genes	intragenic	0	1	0.0921928	0.157636
SOL (Self-Report)	chr2	28630550	FOSL2	0.000129184	0.0364078	43.8477	11.1185	all genes	intragenic	0	1	0.0308726	0.127226
SOL (Self-Report)	chr13	21726610	SKA3	0.000132322	0.0372066	46.7813	11.902	all genes	upstream	0	1	0.0354269	0.112732
SOL (Self-Report)	chr2	121553344	GLI2	0.000138625	0.03889	60.1606	15.3216	all genes	intragenic	0	1	0.0220694	0.0929302
SOL (Self-Report)	chr7	47420136	TNS3	0.000144883	0.040553	37.7229	9.61241	all genes	intragenic	0	1	0.065695	0.16587
SOL (Self-Report)	chr20	60458136	CDH4	0.000145661	0.0406781	29.2795	7.46366	all genes	intragenic	0	1	0.726635	0.25127
SOL (Self-Report)	chr5	10564127	ANKRD33B	0.000146542	0.0408315	-40.6861	10.3838	all genes	upstream	0	1	0.947023	0.133745
SOL (Self-Report)	chr17	66424660	WIPI1	0.000150145	0.0416698	40.672	10.4355	all genes	intragenic	0	1	0.0403563	0.13115
SOL (Self-Report)	chr1	154298717	ATP8B2	0.000150229	0.0416698	-73.3683	18.829	all genes	intragenic	0.333333	1	0.986596	0.0749339
SOL (Self-Report)	chr1	6294409	ICMT	0.000150936	0.0416777	49.0931	12.5453	all genes	intragenic	0	1	0.0382618	0.126305
SOL (Self-Report)	chr1	36622614	MAP7D1	0.000153574	0.0423109	-310.519	79.7639	all genes	intragenic	0.857143	1	0.99834	0.0145369
SOL (Self-Report)	chr13	114203987	TMCO3	0.000153986	0.0423295	43.0062	10.9961	all genes	intragenic	0	1	0.0478514	0.138187
SOL (Self-Report)	chr12	50221560	NCKAP5L	0.000155196	0.0425671	-30.0049	7.68439	all genes	intragenic	0.0625	1	0.895136	0.169585
SOL (Self-Report)	chr16	88819349	PIEZO1	0.000157699	0.0431573	65.0777	16.7474	all genes	intragenic	0	1	0.0315463	0.0954817
SOL (Self-Report)	chr20	21687245	PAX1	0.000159256	0.0434864	-52.6608	13.5214	all genes	intragenic	0	1	0.959579	0.109904
SOL (Self-Report)	chr1	28286076	SMPDL3B	0.000160463	0.0437188	-33.7484	8.67209	all genes	downstream	0	1	0.9176	0.169852
SOL (Self-Report)	chr5	138698528	PAIP2	0.000160905	0.0437423	41.8183	10.7341	all genes	intragenic	0	1	0.0432936	0.140883
SOL (Self-Report)	chr1	246181617	SMYD3	0.000162133	0.0439787	41.3359	10.6746	all genes	intragenic	0	1	0.0587631	0.123262
SOL (Self-Report)	chr7	22539790	STEAP1B	0.000163422	0.0441337	-42.0242	10.7898	all genes	intragenic	0	1	0.936511	0.145798
SOL (Self-Report)	chr1	3660598	TP73-AS1	0.000167098	0.0450275	42.3908	10.9463	all genes	intragenic	0	1	0.0340324	0.129457
SOL (Self-Report)	chr7	44646312	OGDH	0.000167768	0.045109	-33.3259	8.58161	all genes	intragenic	0	1	0.882068	0.175639
SOL (Self-Report)	chr1	229568856	ACTA1	0.000169668	0.0455203	-29.5621	7.62799	all genes	intragenic	0	1	0.870833	0.199544
SOL (Self-Report)	chr11	47736771	AGBL2	0.000170728	0.0457048	-81.4232	20.9702	all genes	intragenic	0.644444	1	0.965103	0.0680181
SOL (Self-Report)	chr12	132413325	PUS1	0.000171937	0.0459221	-38.2837	9.88041	all genes	upstream	0	1	0.91376	0.161385
SOL (Self-Report)	chr21	22694989	NCAM2	0.000172728	0.0459221	39.5148	10.2274	all genes	intragenic	0	1	0.0453858	0.131389
SOL (Self-Report)	chr11	71725778	NUMA1	0.000172805	0.0459221	37.2145	9.61262	all genes	intragenic	0	1	0.0502868	0.157496
SOL (Self-Report)	chr22	24657657	POM121L9P	0.000173034	0.0459221	39.6341	10.2459	all genes	intragenic	0	1	0.110489	0.170468
SOL (Self-Report)	chr5	146614360	STK32A	0.000173838	0.0459427	-31.6174	8.17031	all genes	upstream	0	1	0.926088	0.186347
SOL (Self-Report)	chr20	60418644	CDH4	0.00017386	0.0459427	66.8026	17.2498	all genes	intragenic	0	1	0.0239094	0.0934731
SOL (Self-Report)	chr1	196200249	KCNT2	0.000174781	0.046087	48.067	12.3965	all genes	intragenic	0	1	0.0490911	0.125095
SOL (Self-Report)	chr1	151226930	PSMD4	0.000177914	0.0468128	-35.2597	9.15789	all genes	upstream	0	1	0.889269	0.153201
SOL (Self-Report)	chr1	230537085	PGBD5	0.000178657	0.0469077	51.7639	13.3957	all genes	intragenic	0	1	0.0787653	0.129821
SOL (Self-Report)	chr1	36622592	MAP7D1	0.000180109	0.0471389	-303.081	78.7403	all genes	intragenic	0.857143	1	0.998118	0.0145967
SOL (Self-Report)	chr17	21308403	KCNJ12	0.000180305	0.0471389	36.9974	9.5732	all genes	intragenic	0	1	0.0984698	0.180792
SOL (Self-Report)	chr1	8483541	RERE	0.00018381	0.0479532	-39.1606	10.152	all genes	intragenic	0	1	0.92789	0.164818
SOL (Self-Report)	chr15	69430147	MIR548H4	0.000187555	0.0488268	45.6933	11.8979	all genes	intragenic	0	1	0.0562987	0.122517
SOL (Self-Report)	chr5	54582177	DHX29	0.000188016	0.0488432	33.5004	8.68959	all genes	intragenic	0	1	0.0969218	0.188633
SOL (Self-Report)	chr17	39804242	JUP	0.000192635	0.04987	-29.105	7.60476	all genes	intragenic	0	1	0.866857	0.196972
SOL (Self-Report)	chr21	43309200	C2CD2	0.000192899	0.04987	-62.9109	16.3694	all genes	intragenic	0	0.520833	0.0392407	0.0812897
SOL (Self-Report)	chr14	105715137	BRF1	0.000193186	0.04987	-34.3283	8.93095	all genes	intragenic	0	1	0.884817	0.188345
SOL (PSG)	chr4	114682603	CAMK2D	2.17708e-07	0.000716129	-727.54	133.37	GWAS-informed	intragenic	0.863636	1	0.998355	0.0116508
SOL (PSG)	chr11	33757983	CD59	3.62661e-07	0.000716129	-1292.68	240.634	GWAS-informed	intragenic	0.933333	1	0.998831	0.00717974
SOL (PSG)	chr17	17399610	RASD1	5.30073e-07	0.000716129	-994.587	189.052	GWAS-informed	intragenic	0.9	1	0.999042	0.0083538
SOL (PSG)	chr12	6875771	MLF2	1.61548e-06	0.00163689	-650.985	128.982	GWAS-informed	intragenic	0.875	1	0.997498	0.013221
SOL (PSG)	chr5	176882488	PRR7	2.53098e-06	0.00170968	-1812.19	366.966	GWAS-informed	intragenic	0.952381	1	0.999124	0.00501707
SOL (PSG)	chr17	2240898	SGSM2	2.21768e-06	0.00170968	-7782.78	1574.73	GWAS-informed	intragenic	0.990385	1	0.999879	0.00103914
SOL (PSG)	chr7	21582642	DNAH11	3.49018e-06	0.00202081	-2132.33	438.156	GWAS-informed	upstream	0.958333	1	0.999566	0.00384883
SOL (PSG)	chr3	47018027	CCDC12	4.34105e-05	0.0195492	-1550.59	367.128	GWAS-informed	intragenic	0.947368	1	0.999435	0.00474164
SOL (PSG)	chr11	61583308	FADS1	3.96497e-05	0.0195492	-834.157	196.285	GWAS-informed	intragenic	0.909091	1	0.99874	0.00861973
SOL (PSG)	chr15	66691039	MAP2K1	0.000113609	0.0460457	180.261	45.3352	GWAS-informed	intragenic	0	0.292857	0.0108996	0.0395504
SOL (PSG)	chr12	96429291	LTA4H	1.04993e-10	9.33932e-06	-1084.99	154.134	all genes	intragenic	0.9	1	0.998866	0.00933927
SOL (PSG)	chr13	22032682	ZDHHC20	1.51953e-10	9.33932e-06	-1134.31	162.223	all genes	intragenic	0.916667	1	0.998813	0.00968824
SOL (PSG)	chr7	75623771	TMEM120A	1.4079e-09	5.42395e-05	-467.691	71.3081	all genes	intragenic	0.769231	1	0.996075	0.0227413
SOL (PSG)	chr13	53024718	VPS36	1.76498e-09	5.42395e-05	-1000.89	154.631	all genes	intragenic	0.888889	1	0.998887	0.0096562
SOL (PSG)	chr13	111806083	ARHGEF7	4.61497e-09	0.000113458	-1220.6	194.973	all genes	intragenic	0.916667	1	0.99875	0.00783274
SOL (PSG)	chr12	96429271	LTA4H	7.54966e-09	0.000154672	-1069.13	172.726	all genes	intragenic	0.9	1	0.999286	0.0084213
SOL (PSG)	chr5	70883001	MCCC2	1.1907e-08	0.000177046	-1686.95	277.713	all genes	upstream	0.9375	1	0.999183	0.00555978
SOL (PSG)	chr17	77770886	CBX8	1.66309e-08	0.000177046	-2253.99	376.939	all genes	intragenic	0.952381	1	0.999627	0.00383963
SOL (PSG)	chr6	150185629	RAET1E-AS1	1.72255e-08	0.000177046	-1564.52	259.198	all genes	intragenic	0.933333	1	0.999246	0.00608609
SOL (PSG)	chr13	53024723	VPS36	1.81294e-08	0.000177046	-754.028	125.677	all genes	intragenic	0.888889	1	0.99819	0.0121736
SOL (PSG)	chr1	228871178	RHOU	1.90051e-08	0.000177046	-358.653	59.6887	all genes	intragenic	0.692308	1	0.996019	0.0273803
SOL (PSG)	chr5	177631277	HNRNPAB	1.94744e-08	0.000177046	-1184.26	198.255	all genes	upstream	0.909091	1	0.999255	0.00763119
SOL (PSG)	chr7	75623769	TMEM120A	2.06769e-08	0.000177046	-434.693	72.3939	all genes	intragenic	0.769231	1	0.995731	0.0230015
SOL (PSG)	chr1	1371052	VWA1	2.16044e-08	0.000177046	-1333.65	224.273	all genes	intragenic	0.9375	1	0.99862	0.00663408
SOL (PSG)	chr1	201438309	PHLDA3	2.3806e-08	0.000182896	-1788.39	299.825	all genes	downstream	0.9375	1	0.999148	0.00555909
SOL (PSG)	chr17	79995162	DCXR	2.62954e-08	0.000190137	-1671.37	280.882	all genes	intragenic	0.9375	1	0.999337	0.00582064
SOL (PSG)	chr12	72057164	ZFC3H1	3.14964e-08	0.000215093	-468.934	79.2712	all genes	intragenic	0.772727	1	0.996929	0.0213294
SOL (PSG)	chr17	79995178	DCXR	4.07485e-08	0.00022478	-1787.45	305.154	all genes	intragenic	0.9375	1	0.999534	0.00537899
SOL (PSG)	chr17	79995156	DCXR	4.07485e-08	0.00022478	-1675.74	286.082	all genes	intragenic	0.933333	1	0.999502	0.00573759
SOL (PSG)	chr13	53024734	VPS36	4.16084e-08	0.00022478	-894.46	153.519	all genes	intragenic	0.888889	1	0.998578	0.00986669
SOL (PSG)	chr2	20189829	WDR35	4.18808e-08	0.00022478	-1090.1	186.682	all genes	intragenic	0.923077	1	0.998779	0.00874651
SOL (PSG)	chr1	1371060	VWA1	4.50401e-08	0.00022478	-1687.76	291.29	all genes	intragenic	0.9375	1	0.999533	0.00513229
SOL (PSG)	chr17	77980928	TBC1D16	4.8021e-08	0.00022478	188.508	32.4759	all genes	intragenic	0	0.307692	0.0215323	0.0514018
SOL (PSG)	chr1	161147426	PPOX	4.87778e-08	0.00022478	-1128.58	195.174	all genes	intragenic	0.909091	1	0.998925	0.00798373
SOL (PSG)	chr17	76374543	PGS1	4.91642e-08	0.00022478	-589.323	101.761	all genes	upstream	0.818182	1	0.998489	0.0152681
SOL (PSG)	chr17	16256479	CENPV	4.93726e-08	0.00022478	-1858.15	322.036	all genes	intragenic	0.944444	1	0.999438	0.00487153
SOL (PSG)	chr11	112097389	PTS	5.50122e-08	0.000236707	-1700.08	294.492	all genes	intragenic	0.945946	1	0.998969	0.00565332
SOL (PSG)	chr3	120068033	LRRC58	5.64801e-08	0.000236707	-1531.25	264.844	all genes	intragenic	0.928571	1	0.999437	0.00611472
SOL (PSG)	chr20	25229065	PYGB	5.7769e-08	0.000236707	-1606.55	278.656	all genes	intragenic	0.947368	1	0.999135	0.00577726
SOL (PSG)	chr1	46216447	IPP	6.46042e-08	0.000252386	-516.711	89.9516	all genes	intragenic	0.785714	1	0.99772	0.0187194
SOL (PSG)	chr6	84418880	SNAP91	6.57021e-08	0.000252386	-423.753	73.7788	all genes	intragenic	0.8125	1	0.993925	0.0220584
SOL (PSG)	chr22	17639788	HDHD5	8.13126e-08	0.000302887	-3326.07	584.297	all genes	intragenic	0.966667	1	0.999728	0.00283224
SOL (PSG)	chr3	14988809	FGD5-AS1	9.08973e-08	0.000328631	-2397.29	422.299	all genes	intragenic	0.954545	1	0.999619	0.00390704
SOL (PSG)	chr5	177631260	HNRNPAB	1.02667e-07	0.000347011	-1165.04	206.184	all genes	upstream	0.909091	1	0.999231	0.00784578
SOL (PSG)	chr11	118016275	SCN4B	1.03585e-07	0.000347011	-808.496	142.843	all genes	intragenic	0.882353	1	0.998327	0.011562
SOL (PSG)	chr1	90098837	LRRC8C	1.06802e-07	0.000347011	-1920.88	342.821	all genes	intragenic	0.961538	1	0.999084	0.00465317
SOL (PSG)	chr3	12705460	RAF1	1.12372e-07	0.000347011	-2259.65	403.748	all genes	intragenic	0.952381	1	0.999685	0.00386233
SOL (PSG)	chr10	104403144	TRIM8	1.194e-07	0.000347011	-3038.33	540.833	all genes	upstream	0.964286	1	0.999737	0.00305119
SOL (PSG)	chr10	104403160	TRIM8	1.194e-07	0.000347011	-3038.33	540.833	all genes	upstream	0.964286	1	0.999737	0.00305119
SOL (PSG)	chr6	16760774	ATXN1	1.20122e-07	0.000347011	-2400.05	429.756	all genes	intragenic	0.967742	1	0.999537	0.00350521
SOL (PSG)	chr3	14988785	FGD5-AS1	1.20491e-07	0.000347011	-2398.45	427.083	all genes	intragenic	0.954545	1	0.999668	0.00386924
SOL (PSG)	chr2	86669393	KDM3A	1.21912e-07	0.000347011	-1867.89	334.11	all genes	intragenic	0.941176	1	0.99955	0.00486561
SOL (PSG)	chr4	164416042	TMA16	1.24211e-07	0.000347011	-256.456	45.8662	all genes	intragenic	0.6	1	0.995103	0.0367752
SOL (PSG)	chr19	55996707	NAT14	1.28281e-07	0.000350418	-1312.95	234.358	all genes	intragenic	0.941176	1	0.9987	0.00715512
SOL (PSG)	chr6	28104925	ZSCAN16-AS1	1.36819e-07	0.000365617	-1905.77	342.111	all genes	intragenic	0.954545	1	0.999295	0.00485921
SOL (PSG)	chr14	68141730	VTI1B	1.50619e-07	0.000380696	-355.162	64.2244	all genes	downstream	0.692308	1	0.99794	0.0247974
SOL (PSG)	chr1	95392525	CNN3	1.558e-07	0.000380696	-290.912	52.3215	all genes	intragenic	0.75	1	0.992838	0.0316813
SOL (PSG)	chr6	31940352	STK19	1.55987e-07	0.000380696	-2022.47	363.234	all genes	intragenic	0.947368	1	0.999467	0.00470796
SOL (PSG)	chr4	164416036	TMA16	1.56541e-07	0.000380696	-252.218	45.4943	all genes	intragenic	0.6	1	0.994456	0.0372422
SOL (PSG)	chr20	37377305	ACTR5	1.6274e-07	0.000384705	-1392.02	250.298	all genes	intragenic	0.92	1	0.999398	0.00691075
SOL (PSG)	chr8	125384232	TMEM65	1.69397e-07	0.000390605	-1154.64	208.731	all genes	intragenic	0.904762	1	0.999325	0.007992
SOL (PSG)	chr17	17686265	RAI1	1.71591e-07	0.000390605	-1632.45	295.764	all genes	intragenic	0.944444	1	0.99924	0.00561189
SOL (PSG)	chr10	99258443	MMS19	1.76307e-07	0.000394043	-884.244	159.578	all genes	intragenic	0.914286	1	0.997904	0.0109764
SOL (PSG)	chr10	105882104	SFR1	1.87841e-07	0.000412324	-836.264	152.413	all genes	intragenic	0.875	1	0.998764	0.0104045
SOL (PSG)	chr4	114682603	CAMK2D	2.17708e-07	0.000469501	-727.54	133.37	all genes	intragenic	0.863636	1	0.998355	0.0116508
SOL (PSG)	chr14	73957954	HEATR4	2.30084e-07	0.000485135	-1871.87	341.252	all genes	intragenic	0.941176	1	0.999558	0.00508144
SOL (PSG)	chr1	10270294	KIF1B	2.32851e-07	0.000485135	-115.943	21.3267	all genes	upstream	0	1	0.991241	0.0815821
SOL (PSG)	chr17	8079753	TMEM107	2.45486e-07	0.000492993	-1246.62	228.897	all genes	downstream	0.92	1	0.99922	0.00691064
SOL (PSG)	chr15	23034332	NIPA2	2.46954e-07	0.000492993	-3068.1	562.757	all genes	intragenic	0.964286	1	0.999745	0.00300761
SOL (PSG)	chr1	228871038	RHOU	2.48654e-07	0.000492993	-3475.28	638.964	all genes	intragenic	0.96875	1	0.999784	0.00258621
SOL (PSG)	chr22	17639889	HDHD5	2.78638e-07	0.000543671	-462.034	85.3731	all genes	intragenic	0.785714	1	0.997785	0.0193145
SOL (PSG)	chr10	105882128	SFR1	2.83584e-07	0.000544677	-843.164	156.147	all genes	intragenic	0.875	1	0.999071	0.0102306
SOL (PSG)	chr2	172543988	DYNC1I2	2.88183e-07	0.000544993	-3880.67	717.458	all genes	intragenic	0.972222	1	0.999807	0.00230676
SOL (PSG)	chr22	50913333	SBF1	3.18528e-07	0.000592744	-893.002	166.451	all genes	intragenic	0.884615	1	0.998759	0.00977998
SOL (PSG)	chr21	40817774	SH3BGR	3.25357e-07	0.000592744	-1809.56	335.93	all genes	upstream	0.941176	1	0.999541	0.00494361
SOL (PSG)	chr17	8079767	TMEM107	3.3536e-07	0.000592744	-1168.4	217.172	all genes	downstream	0.92	1	0.998985	0.00726575
SOL (PSG)	chr7	128675047	TNPO3	3.39557e-07	0.000592744	58.4843	10.951	all genes	intragenic	0	1	0.0520639	0.149844
SOL (PSG)	chr12	54673927	CBX5	3.40391e-07	0.000592744	-1707.78	316.498	all genes	downstream	0.962963	1	0.999214	0.00480472
SOL (PSG)	chr20	37377307	ACTR5	3.42365e-07	0.000592744	-1352.03	250.508	all genes	intragenic	0.92	1	0.999291	0.00695984
SOL (PSG)	chr14	68141723	VTI1B	3.59001e-07	0.000610682	-331.974	62.1581	all genes	downstream	0.692308	1	0.996864	0.0256596
SOL (PSG)	chr11	33757983	CD59	3.62661e-07	0.000610682	-1292.68	240.634	all genes	intragenic	0.933333	1	0.998831	0.00717974
SOL (PSG)	chr17	17686263	RAI1	3.70751e-07	0.000614207	-1579.73	295.195	all genes	intragenic	0.944444	1	0.999173	0.00567537
SOL (PSG)	chr9	35489906	RUSC2	3.74748e-07	0.000614207	-498.973	92.8418	all genes	upstream	0.8	1	0.997788	0.0181189
SOL (PSG)	chr13	98629014	IPO5	3.89858e-07	0.00062481	-3551.45	661.576	all genes	intragenic	0.970588	1	0.999743	0.00257654
SOL (PSG)	chr19	49588595	SNRNP70	4.0341e-07	0.00062481	-2240.58	417.978	all genes	intragenic	0.956522	1	0.999444	0.00420513
SOL (PSG)	chr6	150185627	RAET1E-AS1	4.04447e-07	0.00062481	-1419.15	265.017	all genes	intragenic	0.933333	1	0.999309	0.00614095
SOL (PSG)	chr6	31940350	STK19	4.15594e-07	0.00062481	-2028.96	379.149	all genes	intragenic	0.947368	1	0.999564	0.00455291
SOL (PSG)	chr1	976118	AGRN	4.17372e-07	0.00062481	-833.03	156.546	all genes	intragenic	0.916667	1	0.998286	0.0106477
SOL (PSG)	chr2	121010760	RALB	4.22756e-07	0.00062481	-1160.51	217.687	all genes	intragenic	0.90625	1	0.999335	0.00786713
SOL (PSG)	chr18	3449749	TGIF1	4.27408e-07	0.00062481	-2859.55	537.907	all genes	intragenic	0.962963	1	0.999748	0.00304436
SOL (PSG)	chr18	3449767	TGIF1	4.27408e-07	0.00062481	-2859.55	537.907	all genes	intragenic	0.962963	1	0.999748	0.00304436
SOL (PSG)	chr18	3449772	TGIF1	4.27408e-07	0.00062481	-2859.55	537.907	all genes	intragenic	0.962963	1	0.999748	0.00304436
SOL (PSG)	chr20	32581203	RALY	4.32047e-07	0.00062481	-564.063	106.346	all genes	upstream	0.866667	1	0.996693	0.0148094
SOL (PSG)	chr22	17639892	HDHD5	4.46061e-07	0.000629622	-463.79	87.3648	all genes	intragenic	0.785714	1	0.997946	0.018918
SOL (PSG)	chr22	17639895	HDHD5	4.59646e-07	0.000629622	-454.872	85.7919	all genes	intragenic	0.785714	1	0.997789	0.0193004
SOL (PSG)	chr2	20189819	WDR35	4.62118e-07	0.000629622	-1043.69	196.253	all genes	intragenic	0.923077	1	0.99898	0.00844755
SOL (PSG)	chr8	12612405	LONRF1	4.66106e-07	0.000629622	-2177.1	408.793	all genes	intragenic	0.95	1	0.999627	0.00430319
SOL (PSG)	chr8	12612432	LONRF1	4.66106e-07	0.000629622	-2177.1	408.793	all genes	intragenic	0.95	1	0.999627	0.00430319
SOL (PSG)	chr8	12612438	LONRF1	4.66106e-07	0.000629622	-2177.1	408.793	all genes	intragenic	0.95	1	0.999627	0.00430319
SOL (PSG)	chr8	125384242	TMEM65	4.74865e-07	0.000634481	-554.573	104.531	all genes	intragenic	0.809524	1	0.998248	0.0161712
SOL (PSG)	chr21	37432576	SETD4	5.09846e-07	0.000673896	-2201.4	417.762	all genes	intragenic	0.962963	1	0.99932	0.00405488
SOL (PSG)	chr1	161147424	PPOX	5.16721e-07	0.000675717	-1061.69	201.3	all genes	intragenic	0.909091	1	0.99908	0.007883
SOL (PSG)	chr17	17399610	RASD1	5.30073e-07	0.000685881	-994.587	189.052	all genes	intragenic	0.9	1	0.999042	0.0083538
SOL (PSG)	chr20	37377291	ACTR5	5.45282e-07	0.000698211	-1323.44	250.041	all genes	intragenic	0.92	1	0.999316	0.00696852
SOL (PSG)	chr1	1371050	VWA1	5.63873e-07	0.000714572	-776.763	147.927	all genes	intragenic	0.896774	1	0.998325	0.0103521
SOL (PSG)	chr19	49588591	SNRNP70	6.45299e-07	0.000802085	-2134.64	406.221	all genes	intragenic	0.956522	1	0.999464	0.00444159
SOL (PSG)	chr19	10982832	CARM1	6.4598e-07	0.000802085	-1037.87	198.793	all genes	intragenic	0.928571	1	0.998389	0.00814628
SOL (PSG)	chr12	113659450	TPCN1	6.76923e-07	0.000832101	-1856.68	356.082	all genes	intragenic	0.947368	1	0.999334	0.00454322
SOL (PSG)	chr14	75745999	FOS	6.91268e-07	0.000841321	-1258.05	241.577	all genes	intragenic	0.9375	1	0.999043	0.00675711
SOL (PSG)	chr18	19180430	ESCO1	7.26506e-07	0.000875539	-2811.52	538.257	all genes	intragenic	0.961538	1	0.999715	0.00329796
SOL (PSG)	chr1	154786306	KCNN3	7.61444e-07	0.000908735	84.8798	16.3107	all genes	intragenic	0	1	0.0355051	0.109663
SOL (PSG)	chr7	37488455	ELMO1	7.73394e-07	0.000914032	-536.432	102.839	all genes	intragenic	0.818182	1	0.99705	0.0173201
SOL (PSG)	chr20	30193083	ID1	7.88095e-07	0.000914032	-1111.57	213.56	all genes	upstream	0.9375	1	0.998804	0.00775934
SOL (PSG)	chr17	8079785	TMEM107	7.93945e-07	0.000914032	-1141.44	220.003	all genes	downstream	0.92	1	0.999083	0.00718796
SOL (PSG)	chr22	50913327	SBF1	7.95625e-07	0.000914032	-837.878	162.251	all genes	intragenic	0.884615	1	0.998651	0.0100796
SOL (PSG)	chr1	46216442	IPP	8.41731e-07	0.000935727	-486.52	93.8991	all genes	intragenic	0.785714	1	0.998279	0.0182674
SOL (PSG)	chr19	18208477	IL12RB1	8.43478e-07	0.000935727	-964.836	186.453	all genes	intragenic	0.904762	1	0.998977	0.00896855
SOL (PSG)	chr12	124086660	DDX55	8.54937e-07	0.000935727	-1604.4	309.862	all genes	upstream	0.933333	1	0.999499	0.00563806
SOL (PSG)	chr22	50913301	SBF1	8.58689e-07	0.000935727	-834.79	162.186	all genes	intragenic	0.88	1	0.998869	0.010116
SOL (PSG)	chr3	14988774	FGD5-AS1	8.65686e-07	0.000935727	-1485.77	286.871	all genes	intragenic	0.954545	1	0.999142	0.00583972
SOL (PSG)	chr17	37793685	STARD3	8.67795e-07	0.000935727	-676.721	130.887	all genes	intragenic	0.857143	1	0.998518	0.0127325
SOL (PSG)	chr1	46216438	IPP	9.07501e-07	0.000970032	-485.118	93.9372	all genes	intragenic	0.785714	1	0.998233	0.018271
SOL (PSG)	chr4	71705279	GRSF1	9.29197e-07	0.000973503	-2595.03	501.742	all genes	intragenic	0.958333	1	0.999687	0.00359935
SOL (PSG)	chr4	71705281	GRSF1	9.29197e-07	0.000973503	-2595.03	501.742	all genes	intragenic	0.958333	1	0.999687	0.00359935
SOL (PSG)	chr6	36273800	PNPLA1	9.37378e-07	0.000973503	248.411	48.0266	all genes	intragenic	0	0.368421	0.0079338	0.0403157
SOL (PSG)	chr7	142985351	CASP2	9.42427e-07	0.000973503	-1228.11	239.256	all genes	intragenic	0.916667	1	0.999108	0.00691207
SOL (PSG)	chr8	124287277	ZHX1	1.00343e-06	0.00102788	-1460.54	283.955	all genes	intragenic	0.925926	1	0.999463	0.00628272
SOL (PSG)	chr9	35489897	RUSC2	1.0775e-06	0.00109463	-472.693	92.0362	all genes	upstream	0.8	1	0.997113	0.0187333
SOL (PSG)	chr17	79818357	P4HB	1.12561e-06	0.00113413	-952.342	186.023	all genes	intragenic	0.923077	1	0.998914	0.00745519
SOL (PSG)	chr19	40854486	PLD3	1.13773e-06	0.00113703	-1414.9	276.04	all genes	intragenic	0.945946	1	0.99903	0.00651421
SOL (PSG)	chr7	123388795	WASL	1.15709e-06	0.00114705	-789.353	154.247	all genes	intragenic	0.866667	1	0.998873	0.0115349
SOL (PSG)	chr11	34284611	ABTB2	1.18734e-06	0.00115773	117.492	22.966	all genes	intragenic	0	1	0.0111841	0.0870709
SOL (PSG)	chr5	148931450	CSNK1A1	1.19266e-06	0.00115773	-2331.79	456.651	all genes	downstream	0.954545	1	0.999668	0.00386924
SOL (PSG)	chr17	8079773	TMEM107	1.19612e-06	0.00115773	-1123.72	220.527	all genes	downstream	0.92	1	0.99902	0.00719742
SOL (PSG)	chr17	76374526	PGS1	1.22458e-06	0.0011738	-504.919	99.1552	all genes	upstream	0.818182	1	0.997754	0.0164595
SOL (PSG)	chr1	2323095	MORN1	1.23182e-06	0.0011738	-124.957	24.5067	all genes	downstream	0.565217	1	0.967991	0.0715758
SOL (PSG)	chr7	139876897	KDM7A	1.25183e-06	0.00118369	-1188.88	233.963	all genes	downstream	0.935484	1	0.999163	0.00707388
SOL (PSG)	chr2	86669388	KDM3A	1.30052e-06	0.00121401	-1544.65	304.712	all genes	intragenic	0.941176	1	0.999396	0.00540924
SOL (PSG)	chr17	4981797	ZFP3	1.30365e-06	0.00121401	-827.403	163.568	all genes	intragenic	0.875	1	0.998831	0.0102184
SOL (PSG)	chr1	46216449	IPP	1.3181e-06	0.00121824	-473.17	93.1558	all genes	intragenic	0.785714	1	0.997744	0.0185482
SOL (PSG)	chr7	123388780	WASL	1.33981e-06	0.00122539	-783.262	154.07	all genes	intragenic	0.866667	1	0.998833	0.0115213
SOL (PSG)	chr5	172068948	NEURL1B	1.34578e-06	0.00122539	-239.31	47.1586	all genes	intragenic	0.643478	1	0.988775	0.038403
SOL (PSG)	chr11	71164476	NADSYN1	1.40426e-06	0.00126924	-1193.48	235.453	all genes	intragenic	0.92	1	0.998899	0.00752069
SOL (PSG)	chr11	102323610	TMEM123	1.43342e-06	0.00127821	-1548.31	306.331	all genes	intragenic	0.933333	1	0.999434	0.00568332
SOL (PSG)	chr3	125239198	SNX4	1.43926e-06	0.00127821	-2593.63	512.655	all genes	downstream	0.96	1	0.999626	0.0034684
SOL (PSG)	chr7	100473149	SRRT	1.44538e-06	0.00127821	-506.698	100.012	all genes	intragenic	0.826087	1	0.997344	0.0170627
SOL (PSG)	chr17	4981808	ZFP3	1.46013e-06	0.00128203	-799.412	158.839	all genes	intragenic	0.875	1	0.998574	0.0105123
SOL (PSG)	chr12	124086626	DDX55	1.47305e-06	0.00128421	-1435.39	284.017	all genes	upstream	0.933333	1	0.998787	0.00615794
SOL (PSG)	chr2	219432768	USP37	1.49341e-06	0.00129279	-698.478	138.743	all genes	intragenic	0.863636	1	0.998757	0.0118076
SOL (PSG)	chr12	124086667	DDX55	1.559e-06	0.00133392	-1450.38	287.499	all genes	upstream	0.933333	1	0.999091	0.00624615
SOL (PSG)	chr3	50375358	RASSF1	1.56263e-06	0.00133392	-1384.01	274.262	all genes	intragenic	0.931034	1	0.999184	0.00617061
SOL (PSG)	chr11	6411524	SMPD1	1.58886e-06	0.0013445	-2221.56	440.206	all genes	upstream	0.956522	1	0.999596	0.0038456
SOL (PSG)	chr22	20785414	SCARF2	1.59689e-06	0.0013445	-362.419	71.947	all genes	intragenic	0.75	1	0.997165	0.0224633
SOL (PSG)	chr12	6875771	MLF2	1.61548e-06	0.0013509	-650.985	128.982	all genes	intragenic	0.875	1	0.997498	0.013221
SOL (PSG)	chr17	4981812	ZFP3	1.6662e-06	0.00138389	-784.269	156.763	all genes	intragenic	0.875	1	0.998414	0.0106514
SOL (PSG)	chr2	20189837	WDR35	1.80948e-06	0.00149281	-969.934	193.658	all genes	intragenic	0.923077	1	0.998725	0.00870034
SOL (PSG)	chr10	33623354	NRP1	1.90993e-06	0.00156518	-932.993	187.772	all genes	intragenic	0.904762	1	0.998499	0.00868979
SOL (PSG)	chr4	56814962	CEP135	1.97931e-06	0.00161129	-1390.34	279.558	all genes	upstream	0.964286	1	0.998809	0.0056309
SOL (PSG)	chr20	36156522	BLCAP	2.03867e-06	0.00164869	-108.059	21.75	all genes	downstream	0	1	0.990111	0.0851205
SOL (PSG)	chr17	2240898	SGSM2	2.21768e-06	0.00178174	-7782.78	1574.73	all genes	intragenic	0.990385	1	0.999879	0.00103914
SOL (PSG)	chr10	106098004	ITPRIP	2.25107e-06	0.00179369	-647.261	130.881	all genes	intragenic	0.833333	1	0.9988	0.0138023
SOL (PSG)	chr22	20785378	SCARF2	2.35129e-06	0.00185275	-366.159	74.0326	all genes	intragenic	0.75	1	0.997489	0.0218188
SOL (PSG)	chr1	40041976	PABPC4	2.38463e-06	0.00186706	-1714.43	348.391	all genes	intragenic	0.9375	1	0.999589	0.00505272
SOL (PSG)	chr19	6737660	GPR108	2.42213e-06	0.00188442	-1262.03	256.322	all genes	downstream	0.923077	1	0.999336	0.00652681
SOL (PSG)	chr3	61236693	FHIT	2.45551e-06	0.00189837	-88.3173	17.9432	all genes	intragenic	0	1	0.978187	0.0971179
SOL (PSG)	chr5	176882488	PRR7	2.53098e-06	0.00194449	-1812.19	366.966	all genes	intragenic	0.952381	1	0.999124	0.00501707
SOL (PSG)	chr7	5461115	TNRC18	2.63933e-06	0.00201514	-446.339	90.599	all genes	intragenic	0.769231	1	0.99811	0.0198824
SOL (PSG)	chr21	37432583	SETD4	2.71609e-06	0.00205513	-1558.67	318.582	all genes	intragenic	0.96	1	0.998903	0.00542597
SOL (PSG)	chr12	124086636	DDX55	2.72515e-06	0.00205513	-1453.47	295.928	all genes	upstream	0.933333	1	0.999282	0.00593556
SOL (PSG)	chr5	112823975	MCC	2.75754e-06	0.00206687	-392.785	80.103	all genes	intragenic	0.782609	1	0.996964	0.0210767
SOL (PSG)	chr22	36784064	MYH9	2.85494e-06	0.00211622	-638.928	130.469	all genes	intragenic	0.833333	1	0.99881	0.0140355
SOL (PSG)	chr2	102003788	CREG2	2.8578e-06	0.00211622	-1165.2	237.596	all genes	intragenic	0.9375	1	0.998646	0.00767231
SOL (PSG)	chr7	2827209	GNA12	2.90914e-06	0.00214133	444.841	91.1034	all genes	intragenic	0	0.157895	0.00409886	0.0182092
SOL (PSG)	chr15	59280068	RNF111	2.9557e-06	0.00216266	-2108.79	430.534	all genes	intragenic	0.954545	1	0.999466	0.00420574
SOL (PSG)	chr3	139396648	NMNAT3	3.07119e-06	0.00223387	-110.104	22.6494	all genes	intragenic	0	1	0.992662	0.0807031
SOL (PSG)	chr17	16256482	CENPV	3.1175e-06	0.00225421	-1594.46	328.132	all genes	intragenic	0.944444	1	0.999407	0.00485895
SOL (PSG)	chr4	81307168	CFAP299	3.47686e-06	0.00248175	99.0483	20.5082	all genes	intragenic	0	1	0.012892	0.0828754
SOL (PSG)	chr7	21582642	DNAH11	3.49018e-06	0.00248175	-2132.33	438.156	all genes	upstream	0.958333	1	0.999566	0.00384883
SOL (PSG)	chr22	20785393	SCARF2	3.49276e-06	0.00248175	-352.696	72.6431	all genes	intragenic	0.75	1	0.996943	0.0225011
SOL (PSG)	chr16	29624683	SMG1P2	3.7121e-06	0.00262245	-2071.27	430.09	all genes	intragenic	0.958333	1	0.99946	0.00384866
SOL (PSG)	chr22	36784072	MYH9	3.76376e-06	0.00263876	-632.052	130.794	all genes	downstream	0.833333	1	0.998706	0.0140536
SOL (PSG)	chr20	30193055	ID1	3.78216e-06	0.00263876	-1257.86	259.789	all genes	upstream	0.9375	1	0.998977	0.00663129
SOL (PSG)	chr1	161147401	PPOX	3.79959e-06	0.00263876	-878.038	182.143	all genes	intragenic	0.909091	1	0.998429	0.00890494
SOL (PSG)	chr14	90527147	KCNK13	3.87776e-06	0.00267792	-998.23	206.574	all genes	upstream	0.9	1	0.999008	0.00879981
SOL (PSG)	chr10	11059613	CELF2	3.971e-06	0.00270624	-464.821	96.5692	all genes	intragenic	0.826087	1	0.997064	0.0170073
SOL (PSG)	chr7	128002054	PRRT4	3.97564e-06	0.00270624	-835.603	174.037	all genes	downstream	0.909091	1	0.997924	0.00959887
SOL (PSG)	chr17	16256512	CENPV	4.0122e-06	0.00270987	-1526.17	317.822	all genes	intragenic	0.944444	1	0.999339	0.00503181
SOL (PSG)	chr2	20189847	WDR35	4.11762e-06	0.00275084	-904.636	187.826	all genes	intragenic	0.923077	1	0.998597	0.00896755
SOL (PSG)	chr20	46200223	NCOA3	4.16381e-06	0.00276666	102.16	21.3984	all genes	intragenic	0	1	0.0122554	0.081043
SOL (PSG)	chr17	37793691	STARD3	4.21272e-06	0.00278411	-591.244	122.983	all genes	intragenic	0.857143	1	0.996974	0.0136964
SOL (PSG)	chr15	65669319	IGDCC3	4.38728e-06	0.00288397	-657.81	136.802	all genes	intragenic	0.863636	1	0.997809	0.0127334
SOL (PSG)	chr22	36784070	MYH9	4.49732e-06	0.00294058	-620.828	129.598	all genes	downstream	0.833333	1	0.998591	0.0141452
SOL (PSG)	chr11	112097376	PTS	4.74783e-06	0.00308795	-1533.14	320.791	all genes	intragenic	0.945946	1	0.999123	0.00531742
SOL (PSG)	chr22	36784058	MYH9	5.1606e-06	0.00333241	-617.155	129.714	all genes	intragenic	0.833333	1	0.998418	0.0141746
SOL (PSG)	chr1	42922194	PPCS	5.17792e-06	0.00333241	-2954.74	621.338	all genes	intragenic	0.97619	1	0.999686	0.00263627
SOL (PSG)	chr8	145159247	MAF1	5.21939e-06	0.00334161	-1181.65	248.328	all genes	upstream	0.928571	1	0.998904	0.00726197
SOL (PSG)	chr12	26985496	ITPR2	5.30904e-06	0.00335687	-1661.07	349.735	all genes	intragenic	0.944444	1	0.999309	0.00506788
SOL (PSG)	chr3	127348472	PODXL2	5.32293e-06	0.00335687	-448.094	94.3576	all genes	intragenic	0.785714	1	0.99688	0.0195419
SOL (PSG)	chr11	18416839	LDHA	5.32516e-06	0.00335687	-641.944	134.996	all genes	intragenic	0.857143	1	0.998353	0.0128291
SOL (PSG)	chr3	139396637	NMNAT3	5.45206e-06	0.00341933	-103.609	21.9169	all genes	intragenic	0	1	0.987298	0.0831593
SOL (PSG)	chr2	202029548	CFLAR	5.49862e-06	0.00343103	463.286	97.8101	all genes	intragenic	0	0.1875	0.00301958	0.0175929
SOL (PSG)	chr19	42758492	ERF	5.58751e-06	0.00345608	-897.786	189.32	all genes	intragenic	0.928571	1	0.998062	0.00959114
SOL (PSG)	chr8	99952145	STK3	5.59501e-06	0.00345608	-531.804	112.409	all genes	intragenic	0.833333	1	0.997282	0.0151069
SOL (PSG)	chr21	43692769	ABCG1	5.75847e-06	0.00353927	81.6482	17.2723	all genes	intragenic	0	1	0.0339963	0.101897
SOL (PSG)	chr22	50913314	SBF1	5.81382e-06	0.00355551	-746.995	158.611	all genes	intragenic	0.884615	1	0.998442	0.0104291
SOL (PSG)	chr14	50359890	ARF6	6.25358e-06	0.00379494	-2693.76	571.287	all genes	intragenic	0.967742	1	0.999676	0.00292635
SOL (PSG)	chr2	134304742	NCKAP5	6.26706e-06	0.00379494	208.8	44.2559	all genes	intragenic	0	0.294118	0.00949024	0.0369537
SOL (PSG)	chr1	59762648	FGGY	6.39751e-06	0.00385055	-818.858	174.514	all genes	intragenic	0.894737	1	0.998988	0.00934728
SOL (PSG)	chr3	9063691	SRGAP3	6.42155e-06	0.00385055	211.294	45.0263	all genes	intragenic	0	0.21875	0.0166184	0.0382146
SOL (PSG)	chr19	19516192	GATAD2A	6.68485e-06	0.0039751	-587.761	124.944	all genes	intragenic	0.842105	1	0.998195	0.0140149
SOL (PSG)	chr14	90527169	KCNK13	6.71429e-06	0.0039751	-876.645	186.462	all genes	upstream	0.9	1	0.998467	0.00967497
SOL (PSG)	chr9	33474005	NOL6	6.72781e-06	0.0039751	-534.852	113.774	all genes	downstream	0.826087	1	0.998217	0.0154245
SOL (PSG)	chr3	139396644	NMNAT3	6.75861e-06	0.0039751	-104.779	22.4051	all genes	intragenic	0	1	0.990751	0.0817244
SOL (PSG)	chr19	8675561	ADAMTS10	6.93417e-06	0.00405487	-1885.92	403.101	all genes	intragenic	0.947368	1	0.999539	0.00449368
SOL (PSG)	chr5	138677407	PAIP2	6.96021e-06	0.00405487	-865.085	184.211	all genes	upstream	0.909091	1	0.998729	0.00961054
SOL (PSG)	chr13	52026323	INTS6	7.07425e-06	0.00410187	-628.062	133.802	all genes	intragenic	0.882353	1	0.997962	0.0134452
SOL (PSG)	chr20	37377309	ACTR5	7.30974e-06	0.00421851	-1076.19	229.573	all genes	intragenic	0.92	1	0.99871	0.00795743
SOL (PSG)	chr19	8675552	ADAMTS10	7.437e-06	0.0042719	-1886.21	404.487	all genes	intragenic	0.947368	1	0.999536	0.00450888
SOL (PSG)	chr2	102003809	CREG2	7.52612e-06	0.00430298	-1253.53	268.194	all genes	intragenic	0.9375	1	0.99896	0.00660253
SOL (PSG)	chr2	200323504	SATB2	7.57974e-06	0.00431357	-507.616	108.528	all genes	intragenic	0.818182	1	0.99695	0.0168993
SOL (PSG)	chr1	156830739	NTRK1	7.95363e-06	0.0044991	-680.619	146.325	all genes	intragenic	0.9	1	0.997582	0.0122652
SOL (PSG)	chr21	42213862	DSCAM	7.97895e-06	0.0044991	-75.7465	16.3723	all genes	intragenic	0	1	0.971036	0.107972
SOL (PSG)	chr22	42132347	MEI1	8.06554e-06	0.00452716	92.8691	20.0045	all genes	intragenic	0	0.75	0.0266034	0.0908887
SOL (PSG)	chr19	10230299	EIF3G	8.5479e-06	0.0047761	-1088.15	234.814	all genes	intragenic	0.935484	1	0.998941	0.00719411
SOL (PSG)	chr11	118016290	SCN4B	8.66666e-06	0.00480042	-693.427	149.183	all genes	intragenic	0.882353	1	0.998234	0.0113832
SOL (PSG)	chr1	112162447	RAP1A	8.69963e-06	0.00480042	-887.29	192.043	all genes	intragenic	0.913043	1	0.998562	0.00857815
SOL (PSG)	chr19	10981904	CARM1	8.70858e-06	0.00480042	-1775.59	382.908	all genes	upstream	0.954545	1	0.999494	0.00436193
SOL (PSG)	chr3	12705492	RAF1	8.9831e-06	0.00492964	-629.166	136.44	all genes	intragenic	0.9	1	0.997699	0.0118127
SOL (PSG)	chr18	29523469	TRAPPC8	9.31566e-06	0.00508942	-1210.86	263.63	all genes	downstream	0.95	1	0.999069	0.00558948
SOL (PSG)	chr3	111809024	C3orf52	9.44344e-06	0.0051364	72.5451	15.7506	all genes	intragenic	0	1	0.0289675	0.111161
SOL (PSG)	chr11	20409747	PRMT3	9.52891e-06	0.00516005	-461.629	99.8479	all genes	intragenic	0.833333	1	0.99712	0.017831
SOL (PSG)	chr20	20348264	INSM1	9.59221e-06	0.00517155	-88.0011	19.0477	all genes	upstream	0	1	0.967796	0.103462
SOL (PSG)	chr20	24450350	SYNDIG1	9.744e-06	0.00523044	-88.7135	19.2246	all genes	intragenic	0.0769231	1	0.981419	0.097551
SOL (PSG)	chr14	90527171	KCNK13	1.01339e-05	0.00540688	-874.191	189.965	all genes	upstream	0.9	1	0.998753	0.00959223
SOL (PSG)	chr19	46372524	FOXA3	1.0414e-05	0.00549593	213.789	46.5244	all genes	intragenic	0	0.46875	0.00711476	0.0428976
SOL (PSG)	chr1	100598729	TRMT13	1.04174e-05	0.00549593	-398.315	87.0969	all genes	intragenic	0.833333	1	0.995557	0.0193633
SOL (PSG)	chr17	5389959	MIS12	1.04716e-05	0.0055009	-710.951	155.289	all genes	intragenic	0.88	1	0.99869	0.0110837
SOL (PSG)	chr7	123388760	WASL	1.08101e-05	0.00565456	-665.291	144.968	all genes	intragenic	0.866667	1	0.998577	0.0124616
SOL (PSG)	chr7	123388755	WASL	1.08827e-05	0.0056684	-644.321	140.449	all genes	intragenic	0.866667	1	0.998299	0.0128511
SOL (PSG)	chr11	112097383	PTS	1.14649e-05	0.00592146	-1503.83	329.368	all genes	intragenic	0.945946	1	0.999177	0.00523854
SOL (PSG)	chr22	20785410	SCARF2	1.15637e-05	0.00594751	-301.169	65.9711	all genes	intragenic	0.75	1	0.996469	0.0245073
SOL (PSG)	chr19	38182989	ZNF781	1.16649e-05	0.00597456	-611.961	133.797	all genes	intragenic	0.875	1	0.997202	0.0133601
SOL (PSG)	chr9	133540130	PRDM12	1.17154e-05	0.00597555	-84.7235	18.5346	all genes	intragenic	0	1	0.982022	0.0978796
SOL (PSG)	chr17	35849661	DUSP14	1.25238e-05	0.00636147	-585.554	128.469	all genes	upstream	0.894737	1	0.996522	0.0133782
SOL (PSG)	chr14	51296979	NIN	1.27156e-05	0.00643232	-373.325	82.3669	all genes	intragenic	0.764706	1	0.996984	0.0205944
SOL (PSG)	chr16	89724461	SPATA33	1.27866e-05	0.00644171	-838.058	184.904	all genes	intragenic	0.888889	1	0.998985	0.00963978
SOL (PSG)	chr11	102323605	TMEM123	1.32249e-05	0.00663534	-1118.62	246.963	all genes	intragenic	0.933333	1	0.998367	0.00718575
SOL (PSG)	chr19	42758490	ERF	1.35802e-05	0.00678589	-1134.67	250.631	all genes	intragenic	0.928571	1	0.998815	0.00723417
SOL (PSG)	chr9	35489884	RUSC2	1.36968e-05	0.00681648	-411.064	90.6897	all genes	upstream	0.8	1	0.99694	0.0191846
SOL (PSG)	chr19	54974525	LENG9	1.39592e-05	0.00691458	-754.696	167.442	all genes	intragenic	0.904762	1	0.998483	0.0101259
SOL (PSG)	chr15	35838456	DPH6-DT	1.40115e-05	0.00691458	-2711.18	601.964	all genes	intragenic	0.971429	1	0.999572	0.00286045
SOL (PSG)	chr22	50913338	SBF1	1.40627e-05	0.00691458	-680.744	151.331	all genes	intragenic	0.884615	1	0.997937	0.01103
SOL (PSG)	chr12	72057184	ZFC3H1	1.43872e-05	0.00704594	-284.752	62.9474	all genes	intragenic	0.772727	1	0.9921	0.0282861
SOL (PSG)	chr8	120246506	MAL2	1.51553e-05	0.00739267	63.8799	14.1617	all genes	intragenic	0	1	0.0429754	0.13065
SOL (PSG)	chr22	50913319	SBF1	1.55345e-05	0.0075477	-713.584	159.49	all genes	intragenic	0.884615	1	0.998466	0.0104506
SOL (PSG)	chr14	37132608	PAX9	1.56387e-05	0.00756837	-96.1909	21.3838	all genes	intragenic	0.565217	1	0.951372	0.0853587
SOL (PSG)	chr1	10270309	KIF1B	1.60347e-05	0.00770187	-94.0701	21.0457	all genes	upstream	0	1	0.989877	0.0856068
SOL (PSG)	chr1	112162438	RAP1A	1.60398e-05	0.00770187	-886.914	198.323	all genes	intragenic	0.913043	1	0.998395	0.00844182
SOL (PSG)	chr5	59995543	DEPDC1B	1.61254e-05	0.00771286	-1005.07	223.81	all genes	intragenic	0.913043	1	0.998879	0.00840055
SOL (PSG)	chr1	59762652	FGGY	1.6386e-05	0.00780708	-750.956	168.118	all genes	intragenic	0.894737	1	0.99853	0.00973926
SOL (PSG)	chr3	12705469	RAF1	1.66725e-05	0.00791295	-1605.06	359.765	all genes	intragenic	0.952381	1	0.999318	0.00448791
SOL (PSG)	chr15	44719674	CTDSPL2	1.68286e-05	0.00795629	-2256.38	503.643	all genes	intragenic	0.961538	1	0.999518	0.00367827
SOL (PSG)	chr1	46216422	IPP	1.70354e-05	0.00802323	-403.259	90.1875	all genes	intragenic	0.785714	1	0.996741	0.0196103
SOL (PSG)	chr8	145676421	CYHR1	1.72045e-05	0.00806134	76.8588	17.2292	all genes	intragenic	0	1	0.0345757	0.104154
SOL (PSG)	chr12	1800268	ADIPOR2	1.72475e-05	0.00806134	-537.409	120.586	all genes	intragenic	0.847826	1	0.997672	0.0137414
SOL (PSG)	chr20	62694377	TCEA2	1.74048e-05	0.00810403	-1332.48	298.541	all genes	intragenic	0.96	1	0.998715	0.00581835
SOL (PSG)	chr11	64037218	BAD	1.77614e-05	0.00822099	-1361.07	304.814	all genes	upstream	0.95	1	0.999167	0.00593506
SOL (PSG)	chr7	142985381	CASP2	1.78161e-05	0.00822099	-783.286	176.212	all genes	intragenic	0.916667	1	0.998005	0.00970152
SOL (PSG)	chr10	72164067	EIF4EBP2	1.78608e-05	0.00822099	-891.714	200.075	all genes	intragenic	0.909091	1	0.999204	0.00782245
SOL (PSG)	chr3	129694510	TRH	1.79235e-05	0.00822099	-90.2079	20.2058	all genes	intragenic	0.0714286	1	0.973999	0.0939057
SOL (PSG)	chr1	10270319	KIF1B	1.80591e-05	0.0082524	-93.4826	21.0515	all genes	upstream	0	1	0.989531	0.0857272
SOL (PSG)	chr22	42196319	CCDC134	1.87574e-05	0.00845762	-985.312	221.545	all genes	upstream	0.926829	1	0.998607	0.00783388
SOL (PSG)	chr22	50913312	SBF1	1.87884e-05	0.00845762	-699.989	158.095	all genes	intragenic	0.884615	1	0.998277	0.0105812
SOL (PSG)	chr1	46669070	POMGNT1	1.88086e-05	0.00845762	-97.9496	22.0063	all genes	intragenic	0	1	0.989747	0.0861368
SOL (PSG)	chr9	33473997	NOL6	1.88198e-05	0.00845762	-498.641	112.069	all genes	downstream	0.826087	1	0.997765	0.0158196
SOL (PSG)	chr19	19516197	GATAD2A	1.89135e-05	0.00845762	-541.821	121.768	all genes	intragenic	0.842105	1	0.997835	0.0144291
SOL (PSG)	chr1	233463669	MAP3K21	1.8921e-05	0.00845762	-424.808	95.473	all genes	intragenic	0.8125	1	0.996149	0.0180824
SOL (PSG)	chr8	145159250	MAF1	1.92319e-05	0.00856542	-1011.25	227.695	all genes	upstream	0.928571	1	0.9987	0.00801225
SOL (PSG)	chr14	73957932	HEATR4	1.93559e-05	0.00858954	-1095.18	246.287	all genes	intragenic	0.941176	1	0.998944	0.00740007
SOL (PSG)	chr2	85981108	ATOH8	1.94314e-05	0.00859202	-471.154	105.942	all genes	intragenic	0.884615	1	0.996787	0.0164458
SOL (PSG)	chr7	97601346	CCZ1P-OR7E38P	1.95014e-05	0.00859208	-1082.7	243.501	all genes	intragenic	0.9375	1	0.99872	0.00724797
SOL (PSG)	chr17	59940996	BRIP1	1.98758e-05	0.00870499	-4634.44	1045.43	all genes	downstream	0.983607	1	0.999882	0.00138546
SOL (PSG)	chr1	10270322	KIF1B	1.99766e-05	0.00870499	-93.2365	21.1141	all genes	upstream	0	1	0.99008	0.0856569
SOL (PSG)	chr17	8079783	TMEM107	2.00359e-05	0.00870499	-888.786	200.761	all genes	downstream	0.92	1	0.998607	0.00802389
SOL (PSG)	chr19	42758494	ERF	2.00409e-05	0.00870499	-1139.32	257.125	all genes	intragenic	0.928571	1	0.998867	0.00706034
SOL (PSG)	chr2	102003824	CREG2	2.07234e-05	0.00893993	-1291.4	291.818	all genes	intragenic	0.9375	1	0.999046	0.00608793
SOL (PSG)	chr11	116643666	BUD13	2.07273e-05	0.00893993	-1217.58	274.963	all genes	intragenic	0.931034	1	0.999005	0.00643436
SOL (PSG)	chr19	19516216	GATAD2A	2.148e-05	0.00923222	-540.579	122.363	all genes	intragenic	0.842105	1	0.997911	0.0144207
SOL (PSG)	chr16	4664802	UBALD1	2.1612e-05	0.00925656	-1248.94	283.153	all genes	intragenic	0.941176	1	0.998916	0.0060771
SOL (PSG)	chr20	49639818	KCNG1	2.19228e-05	0.00935709	-259.92	59.1536	all genes	downstream	0.733333	1	0.993567	0.0271725
SOL (PSG)	chr7	99214586	ZSCAN25	2.25719e-05	0.00959275	-847.683	192.232	all genes	intragenic	0.9	1	0.998692	0.00978438
SOL (PSG)	chr1	2984704	PRDM16-DT	2.2631e-05	0.00959275	-444.472	101.362	all genes	downstream	0.833333	1	0.997137	0.0162268
SOL (PSG)	chr19	12938763	RTBDN	2.35923e-05	0.00996584	72.0771	16.4414	all genes	intragenic	0	1	0.018224	0.106185
SOL (PSG)	chr3	66455583	LRIG1	2.3709e-05	0.00998085	55.9067	12.7599	all genes	intragenic	0	1	0.0379887	0.124312
SOL (PSG)	chr15	91498301	RCCD1	2.52657e-05	0.0105999	-1207.63	277.128	all genes	intragenic	0.9375	1	0.9993	0.00562059
SOL (PSG)	chr20	37377286	ACTR5	2.54076e-05	0.0106231	-943.106	215.328	all genes	intragenic	0.92	1	0.998456	0.00835871
SOL (PSG)	chr3	141868288	TFDP2	2.59619e-05	0.0108181	-739.335	169.176	all genes	intragenic	0.933333	1	0.997967	0.0101886
SOL (PSG)	chr8	145133817	EXOSC4	2.61018e-05	0.0108397	-1710.1	392.018	all genes	intragenic	0.954545	1	0.999513	0.00427218
SOL (PSG)	chr22	47458057	TBC1D22A	2.64859e-05	0.0109621	47.6629	10.9699	all genes	intragenic	0	1	0.0511072	0.15902
SOL (PSG)	chr19	10812339	QTRT1	2.76933e-05	0.0113811	-546.075	125.609	all genes	intragenic	0.857143	1	0.998326	0.0134712
SOL (PSG)	chr11	59436570	PATL1	2.77761e-05	0.0113811	-1001.47	230.718	all genes	downstream	0.94	1	0.998958	0.00740823
SOL (PSG)	chr11	59436592	PATL1	2.77761e-05	0.0113811	-1001.47	230.718	all genes	downstream	0.94	1	0.998958	0.00740823
SOL (PSG)	chr19	8675555	ADAMTS10	2.79666e-05	0.0114013	-1543.35	355.697	all genes	intragenic	0.947368	1	0.999322	0.00517438
SOL (PSG)	chr4	153457065	MIR4453HG	2.80108e-05	0.0114013	-556.616	128.329	all genes	upstream	0.885714	1	0.998201	0.0127394
SOL (PSG)	chr22	17639781	HDHD5	2.85268e-05	0.011573	-1168.55	269.177	all genes	intragenic	0.935484	1	0.99905	0.00643163
SOL (PSG)	chr22	50913305	SBF1	2.90994e-05	0.0117665	-664.413	153.822	all genes	intragenic	0.88	1	0.998298	0.0109203
SOL (PSG)	chr16	84426874	ATP2C2	2.95209e-05	0.0118978	52.9732	12.1966	all genes	intragenic	0	1	0.0622324	0.154438
SOL (PSG)	chr17	79818351	P4HB	2.96417e-05	0.0119074	-864.925	199.504	all genes	intragenic	0.923077	1	0.999003	0.00715879
SOL (PSG)	chr9	37592243	TOMM5	3.01928e-05	0.0120893	-2283.3	527.703	all genes	intragenic	0.962963	1	0.999527	0.00355581
SOL (PSG)	chr17	79818366	P4HB	3.10505e-05	0.0123924	-872.688	201.843	all genes	intragenic	0.923077	1	0.999097	0.00711624
SOL (PSG)	chr17	8868815	PIK3R5	3.14523e-05	0.0125121	-334.653	77.3383	all genes	intragenic	0.75	1	0.996769	0.0247136
SOL (PSG)	chr17	79818376	P4HB	3.22307e-05	0.0127804	-870.837	201.857	all genes	intragenic	0.923077	1	0.999112	0.007116
SOL (PSG)	chr19	47217196	PRKD2	3.23856e-05	0.0128006	-667.092	154.853	all genes	intragenic	0.9	1	0.998072	0.0116581
SOL (PSG)	chr2	241500139	ANKMY1	3.25407e-05	0.0128206	-1254.73	291.092	all genes	intragenic	0.944444	1	0.999319	0.00571145
SOL (PSG)	chr1	157963685	KIRREL1	3.30528e-05	0.0129808	-523.103	121.54	all genes	intragenic	0.882353	1	0.995156	0.0150674
SOL (PSG)	chr7	128675051	TNPO3	3.32001e-05	0.0129971	64.0199	14.9553	all genes	intragenic	0	1	0.018818	0.114784
SOL (PSG)	chr17	55037116	COIL	3.42191e-05	0.0133535	129.873	30.2372	all genes	intragenic	0	0.333333	0.0265766	0.060639
SOL (PSG)	chr3	50375360	RASSF1	3.64042e-05	0.0141612	-1103.51	257.563	all genes	intragenic	0.931034	1	0.998975	0.00691755
SOL (PSG)	chr11	36399379	PRR5L	3.73966e-05	0.0144558	-645.371	150.874	all genes	intragenic	0.862069	1	0.998268	0.0123409
SOL (PSG)	chr17	79518852	FAAP100	3.79641e-05	0.0145609	-293.982	68.8295	all genes	intragenic	0.703704	1	0.994916	0.0282968
SOL (PSG)	chr1	117487588	PTGFRN	3.79787e-05	0.0145609	183.353	42.9891	all genes	intragenic	0	0.257576	0.0148776	0.042223
SOL (PSG)	chr11	18636172	SPTY2D1	3.80239e-05	0.0145609	468.873	110.137	all genes	intragenic	0	0.15	0.0032526	0.0150636
SOL (PSG)	chr19	34663171	LSM14A	3.90518e-05	0.0149081	-769.612	180.163	all genes	upstream	0.894737	1	0.998796	0.0102142
SOL (PSG)	chr5	14841961	ANKH	3.94789e-05	0.0150245	426.599	99.9935	all genes	intragenic	0	0.106383	0.00517415	0.0189912
SOL (PSG)	chr11	61583308	FADS1	3.96497e-05	0.0150429	-834.157	196.285	all genes	intragenic	0.909091	1	0.99874	0.00861973
SOL (PSG)	chr17	8126299	LINC00324	4.01458e-05	0.0151842	-1030.45	241.625	all genes	intragenic	0.9375	1	0.998921	0.00731377
SOL (PSG)	chr10	21784478	MIR1915HG	4.12798e-05	0.0154973	-725.366	171.182	all genes	intragenic	0.896552	1	0.998789	0.00964973
SOL (PSG)	chr9	34523136	ENHO	4.12929e-05	0.0154973	-771.57	181.612	all genes	downstream	0.888889	1	0.998759	0.0104042
SOL (PSG)	chr17	79995190	DCXR	4.13516e-05	0.0154973	-1104.37	259.586	all genes	intragenic	0.9375	1	0.99863	0.00828515
SOL (PSG)	chr11	2291977	ASCL2	4.20735e-05	0.0157199	-74.2384	17.5975	all genes	intragenic	0.0526316	1	0.974773	0.0929871
SOL (PSG)	chr15	23208294	WHAMMP3	4.26141e-05	0.0158736	-620.036	146.051	all genes	intragenic	0.916667	1	0.996473	0.0136927
SOL (PSG)	chr3	47018027	CCDC12	4.34105e-05	0.0161203	-1550.59	367.128	all genes	intragenic	0.947368	1	0.999435	0.00474164
SOL (PSG)	chr7	123388757	WASL	4.35387e-05	0.0161203	-583.088	137.527	all genes	intragenic	0.866667	1	0.998307	0.0132665
SOL (PSG)	chr17	8079762	TMEM107	4.39695e-05	0.016231	-844.214	199.685	all genes	downstream	0.92	1	0.998468	0.00810328
SOL (PSG)	chr14	21905752	CHD8	4.65651e-05	0.0170865	-58.7987	13.9841	all genes	downstream	0	1	0.966251	0.12202
SOL (PSG)	chr5	14243076	TRIO	5.04994e-05	0.0184637	66.0859	15.8291	all genes	intragenic	0	1	0.0274277	0.100432
SOL (PSG)	chr4	8442711	TRMT44	5.07423e-05	0.0184637	-746.852	177.758	all genes	intragenic	0.909091	1	0.998352	0.0103973
SOL (PSG)	chr19	8675575	ADAMTS10	5.07689e-05	0.0184637	-1095	261.549	all genes	intragenic	0.947368	1	0.998723	0.00704017
SOL (PSG)	chr11	64510935	RASGRP2	5.13845e-05	0.0186242	-933.129	222.524	all genes	intragenic	0.935484	1	0.998294	0.00815679
SOL (PSG)	chr1	44172971	KDM4A-AS1	5.15134e-05	0.0186242	-1509.53	360.034	all genes	intragenic	0.958333	1	0.999221	0.00504197
SOL (PSG)	chr19	10981914	CARM1	5.22421e-05	0.0187691	-1019.3	243.321	all genes	upstream	0.933333	1	0.999002	0.00713762
SOL (PSG)	chr2	170550882	CCDC173	5.23043e-05	0.0187691	-928.823	222.673	all genes	intragenic	0.9375	1	0.99872	0.00711619
SOL (PSG)	chr19	42474485	ATP1A3	5.23722e-05	0.0187691	181.872	43.3588	all genes	intragenic	0	0.4	0.0112165	0.0429215
SOL (PSG)	chr7	142985385	CASP2	5.35879e-05	0.0191489	-954.48	228.96	all genes	intragenic	0.916667	1	0.999007	0.00749039
SOL (PSG)	chr12	124086656	DDX55	5.51343e-05	0.0196444	-1190.95	285.328	all genes	upstream	0.933333	1	0.999029	0.00631587
SOL (PSG)	chr14	50319347	NEMF	5.53904e-05	0.0196786	-325.858	78.4128	all genes	intragenic	0.769231	1	0.997467	0.0212458
SOL (PSG)	chr3	125239190	SNX4	5.58144e-05	0.0197662	-1991.42	477.201	all genes	downstream	0.96	1	0.999553	0.00383885
SOL (PSG)	chr2	241500143	ANKMY1	5.60405e-05	0.0197662	-1183.21	283.682	all genes	intragenic	0.944444	1	0.999198	0.00586979
SOL (PSG)	chr19	47217166	PRKD2	5.61193e-05	0.0197662	-829.045	198.948	all genes	intragenic	0.9	1	0.99873	0.00913046
SOL (PSG)	chr10	104678816	CNNM2	5.64739e-05	0.0198343	-414.42	99.7782	all genes	intragenic	0.862069	1	0.997011	0.0158967
SOL (PSG)	chr2	20424880	SDC1	5.71212e-05	0.0199583	-239.25	57.4137	all genes	intragenic	0.666667	1	0.996277	0.0295383
SOL (PSG)	chr3	12705476	RAF1	5.71516e-05	0.0199583	-1486.08	357.9	all genes	intragenic	0.952381	1	0.999292	0.00457513
SOL (PSG)	chr18	13726455	FAM210A	5.80277e-05	0.0201812	-91.5027	22.0209	all genes	intragenic	0	1	0.99261	0.0830676
SOL (PSG)	chr20	37377293	ACTR5	5.81184e-05	0.0201812	-886.969	212.831	all genes	intragenic	0.92	1	0.998745	0.00857164
SOL (PSG)	chr10	46959974	PTPN20	5.84367e-05	0.0201902	57.1847	13.7423	all genes	intragenic	0	1	0.0545697	0.120825
SOL (PSG)	chr13	114550699	GAS6	5.84982e-05	0.0201902	48.0069	11.5837	all genes	intragenic	0	1	0.0955037	0.160843
SOL (PSG)	chr16	16122596	ABCC1	5.86371e-05	0.0201902	47.4551	11.4279	all genes	intragenic	0	1	0.0706973	0.170382
SOL (PSG)	chr2	179059830	OSBPL6	5.9136e-05	0.0203051	-370.011	89.0825	all genes	intragenic	0.8	1	0.996887	0.019965
SOL (PSG)	chr5	31532153	DROSHA	5.94152e-05	0.0203442	-1520.34	366.515	all genes	intragenic	0.96	1	0.999193	0.00461558
SOL (PSG)	chr18	13726441	FAM210A	5.97961e-05	0.0204177	-90.9811	21.9419	all genes	intragenic	0	1	0.992597	0.0827977
SOL (PSG)	chr4	15004433	CPEB2	6.24921e-05	0.021247	-1263.16	305.479	all genes	intragenic	0.956522	1	0.999047	0.00581488
SOL (PSG)	chr19	50935306	MYBPC2	6.25704e-05	0.021247	-1496.26	360.594	all genes	upstream	0.958333	1	0.999174	0.00493796
SOL (PSG)	chr16	29937137	SMG1P2	6.32478e-05	0.0214178	-1286.84	310.7	all genes	intragenic	0.941176	1	0.999236	0.00606753
SOL (PSG)	chr17	74350630	PRPSAP1	6.51281e-05	0.0219725	-455.445	110.072	all genes	downstream	0.85	1	0.996594	0.0167664
SOL (PSG)	chr19	19516176	GATAD2A	6.5389e-05	0.0219725	-491.987	119.003	all genes	intragenic	0.842105	1	0.99756	0.0149334
SOL (PSG)	chr13	52026341	INTS6	6.54221e-05	0.0219725	-664.777	160.757	all genes	intragenic	0.909091	1	0.996789	0.0115024
SOL (PSG)	chr18	13726433	FAM210A	6.59492e-05	0.0220892	-90.1568	21.8771	all genes	intragenic	0	1	0.992595	0.0828189
SOL (PSG)	chr18	13726425	FAM210A	6.65376e-05	0.0222257	-90.1465	21.8869	all genes	intragenic	0	1	0.992775	0.0828251
SOL (PSG)	chr4	153457058	MIR4453HG	6.70523e-05	0.0223369	-528.815	128.517	all genes	upstream	0.885714	1	0.997861	0.0128387
SOL (PSG)	chr1	6558059	PLEKHG5	6.79006e-05	0.0225584	-49.0177	11.8849	all genes	intragenic	0	1	0.928994	0.153623
SOL (PSG)	chr19	34663162	LSM14A	6.87504e-05	0.0227792	-736.466	178.549	all genes	upstream	0.894737	1	0.998616	0.0103218
SOL (PSG)	chr3	14988783	FGD5-AS1	6.90126e-05	0.0228046	-805.577	195.634	all genes	intragenic	0.909091	1	0.998657	0.00892369
SOL (PSG)	chr17	80628131	RAB40B	7.00042e-05	0.0230369	86.2561	21.0618	all genes	intragenic	0	0.590909	0.0252813	0.0840179
SOL (PSG)	chr6	29003973	LOC100129636	7.06337e-05	0.0231536	112.629	27.3847	all genes	upstream	0	0.76	0.0096788	0.0666182
SOL (PSG)	chr17	40719120	MLX	7.11009e-05	0.0232447	-304.568	74.3283	all genes	intragenic	0.759494	1	0.997171	0.0215536
SOL (PSG)	chr20	32581226	RALY	7.18983e-05	0.023443	-630.314	154.071	all genes	upstream	0.9	1	0.998172	0.0104871
SOL (PSG)	chr17	4981823	ZFP3	7.24803e-05	0.0235703	-612.22	149.692	all genes	intragenic	0.875	1	0.998148	0.0115733
SOL (PSG)	chr19	11925087	ZNF440	7.2781e-05	0.0236056	-1708.34	416.046	all genes	upstream	0.961538	1	0.99953	0.00391999
SOL (PSG)	chr16	83841629	HSBP1	7.39449e-05	0.02392	-1104.51	269.188	all genes	intragenic	0.944444	1	0.99896	0.00677118
SOL (PSG)	chr7	99214610	ZSCAN25	7.49117e-05	0.0241691	-757.84	184.852	all genes	intragenic	0.9	1	0.998101	0.0102805
SOL (PSG)	chr18	13726443	FAM210A	7.52131e-05	0.0242029	-89.4595	21.8899	all genes	intragenic	0	1	0.992475	0.0828247
SOL (PSG)	chr20	60894182	LAMA5	7.5608e-05	0.0242664	140.619	34.3395	all genes	intragenic	0	0.4	0.0131013	0.0491438
SOL (PSG)	chr22	50913336	SBF1	7.63897e-05	0.0244535	-613.151	150.518	all genes	intragenic	0.884615	1	0.997697	0.0113823
SOL (PSG)	chr21	37508046	CBR3-AS1	7.76633e-05	0.0246915	-1015.31	248.763	all genes	intragenic	0.933333	1	0.99915	0.0071521
SOL (PSG)	chr11	59436561	PATL1	7.77182e-05	0.0246915	-944.658	231.69	all genes	downstream	0.938776	1	0.998771	0.00734902
SOL (PSG)	chr2	14774629	LRATD1	7.7736e-05	0.0246915	-38.7541	9.47545	all genes	intragenic	0	1	0.814937	0.240296
SOL (PSG)	chr17	8868795	PIK3R5	7.92833e-05	0.0250574	-1743.98	426.702	all genes	intragenic	0.958333	1	0.999468	0.00436503
SOL (PSG)	chr7	156466920	RNF32	7.94768e-05	0.0250574	37.4415	9.20262	all genes	intragenic	0	1	0.10004	0.189618
SOL (PSG)	chr19	34663153	LSM14A	7.94995e-05	0.0250574	-720.552	176.329	all genes	upstream	0.894737	1	0.998676	0.0104961
SOL (PSG)	chr22	47036219	GRAMD4	8.00502e-05	0.0251665	73.7298	18.1684	all genes	intragenic	0	1	0.0231446	0.0971006
SOL (PSG)	chr5	59995503	DEPDC1B	8.08169e-05	0.0253427	-870.754	213.497	all genes	intragenic	0.913043	1	0.998375	0.00896503
SOL (PSG)	chr10	72164056	EIF4EBP2	8.68529e-05	0.0270972	-1421.55	350.738	all genes	intragenic	0.952381	1	0.999511	0.00436508
SOL (PSG)	chr11	120009101	TRIM29	8.72462e-05	0.027151	28.0523	6.95623	all genes	downstream	0	1	0.167894	0.214169
SOL (PSG)	chr12	133263808	POLE	8.86574e-05	0.0275205	-34.6286	8.53939	all genes	intragenic	0	1	0.824291	0.216243
SOL (PSG)	chr10	72164075	EIF4EBP2	9.19243e-05	0.0283912	-3497.88	866.233	all genes	intragenic	0.978723	1	0.999849	0.00178545
SOL (PSG)	chr10	72164091	EIF4EBP2	9.19243e-05	0.0283912	-3497.88	866.233	all genes	intragenic	0.978723	1	0.999849	0.00178545
SOL (PSG)	chr2	201828035	ORC2	9.32338e-05	0.0286822	-1669.92	414.713	all genes	intragenic	0.954545	1	0.999518	0.00427578
SOL (PSG)	chr10	65225712	JMJD1C	9.33331e-05	0.0286822	-974.823	241.998	all genes	intragenic	0.9375	1	0.99822	0.00756964
SOL (PSG)	chr2	170550880	CCDC173	9.4845e-05	0.0290516	-658.936	164.034	all genes	intragenic	0.923077	1	0.997912	0.00968793
SOL (PSG)	chr3	119813564	GSK3B	9.5008e-05	0.0290516	-2410.51	600.608	all genes	downstream	0.972973	1	0.999525	0.00274573
SOL (PSG)	chr1	233463630	MAP3K21	9.69709e-05	0.0295783	-978.395	242.832	all genes	intragenic	0.9375	1	0.998983	0.00730644
SOL (PSG)	chr12	66275725	HMGA2	9.8171e-05	0.0298702	-61.5367	15.3271	all genes	intragenic	0	1	0.971815	0.119551
SOL (PSG)	chr11	116643663	BUD13	9.87172e-05	0.0299622	-1089.58	270.672	all genes	intragenic	0.931034	1	0.998995	0.00686589
SOL (PSG)	chr11	86545665	PRSS23	9.97153e-05	0.0301906	108.379	27.1287	all genes	intragenic	0	0.72	0.0156088	0.0630817
SOL (PSG)	chr5	59995510	DEPDC1B	0.000100403	0.0302498	-872.46	216.979	all genes	intragenic	0.913043	1	0.99864	0.00881387
SOL (PSG)	chr4	26323221	RBPJ	0.000105175	0.0315804	-738.879	185.151	all genes	intragenic	0.904762	1	0.998419	0.00893448
SOL (PSG)	chr1	94147021	BCAR3	0.000105333	0.0315804	-366.822	91.5923	all genes	intragenic	0.833333	1	0.997757	0.0185511
SOL (PSG)	chr18	19180428	ESCO1	0.000105657	0.0315851	-1509.59	376.71	all genes	intragenic	0.961538	1	0.999235	0.0048926
SOL (PSG)	chr19	10981925	CARM1	0.000105863	0.0315851	-972.021	242.723	all genes	upstream	0.933333	1	0.998894	0.00721218
SOL (PSG)	chr16	89724417	SPATA33	0.0001063	0.0316389	-684.177	171.308	all genes	intragenic	0.888889	1	0.998791	0.0106187
SOL (PSG)	chr17	5389999	MIS12	0.000106743	0.0316938	-565.235	141.598	all genes	intragenic	0.88	1	0.99747	0.0123686
SOL (PSG)	chr4	185747506	ACSL1	0.000107252	0.0317468	-1291.46	323.018	all genes	downstream	0.952381	1	0.999179	0.00570154
SOL (PSG)	chr20	35060416	DLGAP4	0.000107653	0.0317468	73.4912	18.3768	all genes	intragenic	0	1	0.0183158	0.100167
SOL (PSG)	chr8	37552215	ZNF703	0.000107696	0.0317468	-51.2251	12.8283	all genes	upstream	0	1	0.952313	0.141506
SOL (PSG)	chr20	49639800	KCNG1	0.000108319	0.0318541	-501.075	125.729	all genes	downstream	0.866667	1	0.997738	0.0132031
SOL (PSG)	chr5	59995499	DEPDC1B	0.000109094	0.0320054	-865.48	216.437	all genes	intragenic	0.913043	1	0.998632	0.00884223
SOL (PSG)	chr15	66996359	SMAD6	0.000111348	0.032589	-269.96	67.7881	all genes	intragenic	0.6875	1	0.996621	0.0265623
SOL (PSG)	chr1	59762633	FGGY	0.000111956	0.032689	-613.678	154.289	all genes	intragenic	0.894737	1	0.998465	0.010818
SOL (PSG)	chr15	66691039	MAP2K1	0.000113609	0.0330497	180.261	45.3352	all genes	intragenic	0	0.292857	0.0108996	0.0395504
SOL (PSG)	chr17	6918263	RNASEK-C17orf49	0.000113729	0.0330497	-863.501	216.88	all genes	intragenic	0.925926	1	0.998623	0.00875204
SOL (PSG)	chr2	198318128	COQ10B	0.000114337	0.033143	-285.442	71.6272	all genes	upstream	0.763636	1	0.997362	0.0211579
SOL (PSG)	chr19	41859672	TGFB1	0.000114591	0.033143	-903.808	226.89	all genes	intragenic	0.916667	1	0.998485	0.00819066
SOL (PSG)	chr6	10419585	TFAP2A	0.00011504	0.033143	-166.607	41.9987	all genes	intragenic	0.705882	1	0.989348	0.0382386
SOL (PSG)	chr2	61404758	AHSA2P	0.000115129	0.033143	-1110.59	280.194	all genes	intragenic	0.952381	1	0.998868	0.00571007
SOL (PSG)	chr5	1271035	TERT	0.000115579	0.0331949	196.891	49.3886	all genes	intragenic	0	0.323529	0.00825184	0.0392829
SOL (PSG)	chr11	113746041	USP28	0.000119844	0.0343397	-815.436	205.994	all genes	intragenic	0.923077	1	0.998464	0.00797166
SOL (PSG)	chr19	16482634	EPS15L1	0.000121218	0.0346525	-567.616	143.727	all genes	intragenic	0.906977	1	0.997756	0.011587
SOL (PSG)	chr9	1052103	DMRT2	0.00012536	0.0357534	-581.039	147.035	all genes	intragenic	0.913043	1	0.996697	0.0117541
SOL (PSG)	chr22	41752800	ZC3H7B	0.00012571	0.0357703	203.452	51.3679	all genes	intragenic	0	0.305556	0.0104689	0.0373431
SOL (PSG)	chr7	142985353	CASP2	0.000129584	0.0367591	-857.765	217.833	all genes	intragenic	0.916667	1	0.998892	0.00812777
SOL (PSG)	chr8	48873906	MCM4	0.000129783	0.0367591	-1078.84	274.172	all genes	intragenic	0.95	1	0.998911	0.00596318
SOL (PSG)	chr4	8160892	ABLIM2	0.000131513	0.0371634	-341.543	86.6912	all genes	downstream	0.778894	1	0.996494	0.0202927
SOL (PSG)	chr19	54635044	PRPF31	0.000133726	0.0377022	101.41	25.7922	all genes	intragenic	0	0.4375	0.0212142	0.0656414
SOL (PSG)	chr1	233463654	MAP3K21	0.000134378	0.0377993	-959.708	243.478	all genes	intragenic	0.9375	1	0.999076	0.00731117
SOL (PSG)	chr22	36784042	MYH9	0.000135381	0.0379945	-483.943	122.992	all genes	intragenic	0.833333	1	0.997495	0.0153344
SOL (PSG)	chr21	37432598	SETD4	0.000137636	0.0385394	-2131.7	543.466	all genes	intragenic	0.965517	1	0.999589	0.00319922
SOL (PSG)	chr19	50354614	PTOV1-AS1	0.000141398	0.0395029	-660.218	167.951	all genes	intragenic	0.884615	1	0.997625	0.0113858
SOL (PSG)	chr17	79918479	NOTUM	0.000144912	0.0403013	-86.6813	22.1112	all genes	intragenic	0	1	0.990454	0.0860976
SOL (PSG)	chr7	99214588	ZSCAN25	0.00015312	0.0424602	-743.149	190.095	all genes	intragenic	0.9	1	0.998268	0.0101291
SOL (PSG)	chr5	31532182	DROSHA	0.000153366	0.0424602	-784.374	201.25	all genes	intragenic	0.909091	1	0.998279	0.00856685
SOL (PSG)	chr13	102318706	ITGBL1	0.000155047	0.0428214	46.96	12.0631	all genes	intragenic	0	0.833333	0.0512323	0.123997
SOL (PSG)	chr10	21822969	MLLT10	0.000155367	0.0428214	-1012.68	260.495	all genes	upstream	0.95	1	0.99868	0.00634719
SOL (PSG)	chr6	5261843	FARS2	0.000157986	0.0434458	-775.3	198.908	all genes	intragenic	0.913043	1	0.998461	0.00937386
SOL (PSG)	chr4	153457052	MIR4453HG	0.00016196	0.0444393	-444.652	114.594	all genes	upstream	0.885714	1	0.997079	0.0144107
SOL (PSG)	chr19	48178678	BICRA	0.0001627	0.0445427	115.138	29.6696	all genes	intragenic	0	0.583333	0.0133056	0.0608336
SOL (PSG)	chr10	129238155	DOCK1	0.000163512	0.0446658	45.5377	11.7411	all genes	intragenic	0	1	0.0445182	0.130717
SOL (PSG)	chr2	204103685	CYP20A1	0.000164138	0.0447373	-947.551	244.214	all genes	intragenic	0.941176	1	0.999158	0.00664029
SOL (PSG)	chr2	198318131	COQ10B	0.000168304	0.0457714	-279.392	71.9982	all genes	upstream	0.763636	1	0.997476	0.0211295
SOL (PSG)	chr2	86669412	KDM3A	0.000169652	0.0460361	-1121.73	289.903	all genes	intragenic	0.941176	1	0.999032	0.0058677
SOL (PSG)	chr2	37424255	CEBPZOS	0.000174588	0.0472709	-707.245	182.988	all genes	intragenic	0.941176	1	0.997694	0.00982878
SOL (PSG)	chr11	73497487	MRPL48	0.000177151	0.0478596	83.1939	21.4998	all genes	upstream	0	1	0.0176101	0.0952288
SOL (PSG)	chr17	42440903	FAM171A2	0.000181135	0.0488287	-1326.29	344.128	all genes	intragenic	0.947368	1	0.999403	0.0051509
SOL (ACT)	chr2	178937545	PDE11A	2.87875e-09	1.09433e-05	-243.733	37.3754	GWAS-informed	intragenic	0.85	1	0.996497	0.0169581
SOL (ACT)	chr16	12070441	SNX29	1.7142e-08	2.39106e-05	-481.305	77.9352	GWAS-informed	upstream	0.916667	1	0.999232	0.00736886
SOL (ACT)	chr16	12070443	SNX29	1.88698e-08	2.39106e-05	-492.018	79.9471	GWAS-informed	upstream	0.916667	1	0.999373	0.0071987
SOL (ACT)	chr16	56225673	GNAO1	4.96223e-07	0.000471589	-235.123	43.7214	GWAS-informed	intragenic	0.846154	1	0.997281	0.014254
SOL (ACT)	chr11	13298902	ARNTL	9.20082e-07	0.00064047	-242.297	46.172	GWAS-informed	upstream	0.857143	1	0.998193	0.0141662
SOL (ACT)	chr11	13298934	ARNTL	1.01089e-06	0.00064047	-239.766	45.8523	GWAS-informed	upstream	0.857143	1	0.997933	0.0142176
SOL (ACT)	chr5	58335105	PDE4D	1.65232e-06	0.000699169	-699.993	136.948	GWAS-informed	intragenic	0.944444	1	0.999528	0.00482268
SOL (ACT)	chr11	13298909	ARNTL	1.65531e-06	0.000699169	-234.924	45.9966	GWAS-informed	upstream	0.857143	1	0.997674	0.014249
SOL (ACT)	chr11	13298932	ARNTL	1.49917e-06	0.000699169	-238.015	46.3857	GWAS-informed	upstream	0.857143	1	0.99812	0.0141249
SOL (ACT)	chr11	13298923	ARNTL	1.88914e-06	0.000718143	-235.873	46.472	GWAS-informed	upstream	0.857143	1	0.998074	0.0141842
SOL (ACT)	chr11	33757983	CD59	2.22957e-06	0.000770504	-432.352	85.8603	GWAS-informed	intragenic	0.933333	1	0.998831	0.00717974
SOL (ACT)	chr16	56225703	GNAO1	8.28125e-06	0.00242158	-184.332	39.2895	GWAS-informed	intragenic	0.846154	1	0.995674	0.0159184
SOL (ACT)	chr6	13201100	PHACTR1	1.02852e-05	0.00279275	-52.4364	11.2519	GWAS-informed	intragenic	0	0.740741	0.0321677	0.099191
SOL (ACT)	chr4	83295543	HNRNPD	2.4366e-05	0.00544856	-463.026	104.473	GWAS-informed	downstream	0.933333	1	0.999077	0.00670631
SOL (ACT)	chr16	12070457	SNX29	2.37516e-05	0.00544856	-272.127	61.1445	GWAS-informed	upstream	0.909091	1	0.998177	0.0109568
SOL (ACT)	chr5	80256552	RASGRF2	4.02729e-05	0.00850523	-74.5529	17.2421	GWAS-informed	intragenic	0.6	1	0.99444	0.0380263
SOL (ACT)	chr10	72989362	UNC5B	0.000133535	0.0267169	18.5606	4.6496	GWAS-informed	intragenic	0	1	0.0824473	0.175677
SOL (ACT)	chr17	30610087	RHBDL3	0.000149029	0.028326	47.2198	12.0127	GWAS-informed	intragenic	0	1	0.0165961	0.0982539
SOL (ACT)	chr2	178937545	PDE11A	2.87875e-09	0.000119994	-243.733	37.3754	all genes	intragenic	0.85	1	0.996497	0.0169581
SOL (ACT)	chr1	3688710	CCDC27	3.09822e-09	0.000119994	-758.216	116.77	all genes	downstream	0.954545	1	0.999212	0.00553109
SOL (ACT)	chr2	200820452	TYW5	3.73008e-09	0.000119994	-423.797	65.8423	all genes	intragenic	0.9	1	0.998688	0.00884868
SOL (ACT)	chr3	14988783	FGD5-AS1	4.90429e-09	0.000119994	-444.504	68.9641	all genes	intragenic	0.909091	1	0.998657	0.00892369
SOL (ACT)	chr12	862461	WNK1	7.41269e-09	0.000138948	-516.06	81.2073	all genes	intragenic	0.923077	1	0.998866	0.00694305
SOL (ACT)	chr11	66026044	KLC2	7.9505e-09	0.000138948	-430.25	67.6513	all genes	intragenic	0.9	1	0.998345	0.0108195
SOL (ACT)	chr18	29523469	TRAPPC8	1.12493e-08	0.000149792	-705.1	114.391	all genes	downstream	0.95	1	0.999069	0.00558948
SOL (ACT)	chr19	54693401	MBOAT7	1.43522e-08	0.000149792	-501.263	81.1146	all genes	intragenic	0.923077	1	0.999017	0.00702995
SOL (ACT)	chr1	1342991	MRPL20	1.56223e-08	0.000149792	-665.328	106.919	all genes	downstream	0.941176	1	0.999162	0.00607809
SOL (ACT)	chr8	11660746	FDFT1	1.57257e-08	0.000149792	-467.91	76.1608	all genes	intragenic	0.916667	1	0.998673	0.0087603
SOL (ACT)	chr14	35515817	FAM177A1	1.70577e-08	0.000149792	-231.751	37.9813	all genes	intragenic	0.833333	1	0.998064	0.0145439
SOL (ACT)	chr16	12070441	SNX29	1.7142e-08	0.000149792	-481.305	77.9352	all genes	upstream	0.916667	1	0.999232	0.00736886
SOL (ACT)	chr16	12070443	SNX29	1.88698e-08	0.000153897	-492.018	79.9471	all genes	upstream	0.916667	1	0.999373	0.0071987
SOL (ACT)	chr4	71554094	UTP3	2.13973e-08	0.000163604	-218.065	36.2274	all genes	upstream	0.8	1	0.997716	0.017073
SOL (ACT)	chr5	137368603	FAM13B	2.91507e-08	0.000194124	-441.412	73.5774	all genes	intragenic	0.909091	1	0.999386	0.00744739
SOL (ACT)	chr11	66026036	KLC2	2.95772e-08	0.000194124	-406.694	67.0475	all genes	intragenic	0.9	1	0.998154	0.0110488
SOL (ACT)	chr11	63684191	RCOR2	3.09029e-08	0.000194124	-257.216	42.5584	all genes	intragenic	0.846154	1	0.997698	0.0145304
SOL (ACT)	chr13	114897639	RASA3	3.17362e-08	0.000194124	-177.154	29.5744	all genes	intragenic	0.769231	1	0.997838	0.0195209
SOL (ACT)	chr2	179059830	OSBPL6	3.90958e-08	0.000216975	-178.561	29.8882	all genes	intragenic	0.8	1	0.996887	0.019965
SOL (ACT)	chr2	179059832	OSBPL6	3.94017e-08	0.000216975	-178.851	29.9456	all genes	intragenic	0.8	1	0.996906	0.020114
SOL (ACT)	chr20	43514127	YWHAB	4.07928e-08	0.000216975	-272.802	46.1396	all genes	upstream	0.888889	1	0.996001	0.0140359
SOL (ACT)	chr12	131479137	ADGRD1	4.25856e-08	0.000217073	38.1529	6.43389	all genes	intragenic	0	1	0.0185438	0.0935233
SOL (ACT)	chr16	57496750	POLR2C	4.74544e-08	0.000232215	-564.043	95.0181	all genes	intragenic	0.928571	1	0.999471	0.00612478
SOL (ACT)	chr9	113018955	TXN	5.11663e-08	0.000236115	-270.867	45.7607	all genes	downstream	0.916667	1	0.995823	0.0137506
SOL (ACT)	chr5	141303218	DELE1	5.21114e-08	0.000236115	-287.341	48.7852	all genes	upstream	0.857143	1	0.998327	0.0127913
SOL (ACT)	chr12	123459455	ABCB9	5.64417e-08	0.000246602	-237.797	40.2129	all genes	intragenic	0.894737	1	0.997061	0.0152942
SOL (ACT)	chr3	193855468	HES1	6.27189e-08	0.000260935	-556.655	94.9424	all genes	intragenic	0.928571	1	0.999079	0.00699121
SOL (ACT)	chr10	70286974	SLC25A16	6.39881e-08	0.000260935	-412.671	70.9819	all genes	intragenic	0.909091	1	0.999146	0.0076696
SOL (ACT)	chr17	79848645	ALYREF	7.39234e-08	0.00028651	-215.602	37.1261	all genes	intragenic	0.833333	1	0.996737	0.018671
SOL (ACT)	chr13	41239515	FOXO1	7.49438e-08	0.00028651	-386.15	67.1226	all genes	intragenic	0.9	1	0.998977	0.00840798
SOL (ACT)	chr2	200820446	TYW5	8.79915e-08	0.000326198	-376.391	65.5347	all genes	intragenic	0.9	1	0.998684	0.00923548
SOL (ACT)	chr6	34855642	TAF11	1.01801e-07	0.000366291	-259.115	45.4011	all genes	intragenic	0.84	1	0.998526	0.0132559
SOL (ACT)	chr2	220024869	NHEJ1	1.20169e-07	0.000420028	-241.206	42.3614	all genes	intragenic	0.833333	1	0.998356	0.0141382
SOL (ACT)	chr7	66460663	SBDS	1.29302e-07	0.000424087	-819.577	144.953	all genes	downstream	0.952381	1	0.999638	0.00388362
SOL (ACT)	chr22	50913314	SBF1	1.31034e-07	0.000424087	-263.474	46.7116	all genes	intragenic	0.884615	1	0.998442	0.0104291
SOL (ACT)	chr4	2964785	NOP14	1.34635e-07	0.000424087	-476.882	84.837	all genes	intragenic	0.909091	1	0.999077	0.00774297
SOL (ACT)	chr11	810340	RPLP2	1.3569e-07	0.000424087	-483.098	84.5662	all genes	intragenic	0.928571	1	0.998887	0.00698069
SOL (ACT)	chr10	104210098	C10orf95-AS1	1.38663e-07	0.000424087	-453.837	80.2727	all genes	intragenic	0.909091	1	0.998112	0.0104699
SOL (ACT)	chr22	50913319	SBF1	1.53972e-07	0.000459423	-262.857	46.8999	all genes	intragenic	0.884615	1	0.998466	0.0104506
SOL (ACT)	chr5	130500828	HINT1	1.62896e-07	0.000474477	-304.535	54.0968	all genes	intragenic	0.9	1	0.997805	0.0111264
SOL (ACT)	chr14	103800397	EIF5	1.67914e-07	0.000477088	-503.709	89.1694	all genes	intragenic	0.8	1	0.997837	0.0181094
SOL (ACT)	chr22	31556465	RNF185	1.75365e-07	0.000477088	-335.509	59.9845	all genes	intragenic	0.894737	1	0.998433	0.0108536
SOL (ACT)	chr7	140773084	TMEM178B	1.78375e-07	0.000477088	-185.485	32.9436	all genes	upstream	0.8	1	0.996217	0.0191191
SOL (ACT)	chr14	104182295	ZFYVE21	1.79391e-07	0.000477088	-222.471	39.8372	all genes	intragenic	0.818182	1	0.998657	0.0148368
SOL (ACT)	chr14	74226332	MIDEAS	1.84442e-07	0.000480084	-636.934	114.326	all genes	intragenic	0.9375	1	0.999031	0.00685996
SOL (ACT)	chr2	200820460	TYW5	2.02062e-07	0.000511701	-368.183	66.16	all genes	intragenic	0.9	1	0.998634	0.0091452
SOL (ACT)	chr5	64859175	PPWD1	2.11476e-07	0.000511701	-143.944	25.6809	all genes	intragenic	0.727273	1	0.997295	0.0240641
SOL (ACT)	chr12	59990112	SLC16A7	2.13778e-07	0.000511701	-447.73	80.0479	all genes	intragenic	0.916667	1	0.99913	0.00770796
SOL (ACT)	chr17	48556380	RSAD1	2.18259e-07	0.000511701	-389.498	69.8076	all genes	intragenic	0.9	1	0.999186	0.00845389
SOL (ACT)	chr14	104182281	ZFYVE21	2.24824e-07	0.000511701	-220.748	39.8915	all genes	intragenic	0.818182	1	0.998655	0.0148151
SOL (ACT)	chr1	3774086	DFFB	2.30428e-07	0.000511701	-476.117	85.5232	all genes	intragenic	0.916667	1	0.9992	0.00739913
SOL (ACT)	chr14	104182277	ZFYVE21	2.35217e-07	0.000511701	-220.647	39.9469	all genes	intragenic	0.818182	1	0.998729	0.0148085
SOL (ACT)	chr15	69109983	ANP32A	2.37659e-07	0.000511701	-210.071	38.0482	all genes	intragenic	0.363636	1	0.993803	0.0535953
SOL (ACT)	chr2	200820471	MAIP1	2.38075e-07	0.000511701	-361.809	65.4512	all genes	intragenic	0.9	1	0.998496	0.0093286
SOL (ACT)	chr15	69109980	ANP32A	2.38417e-07	0.000511701	-210.006	38.0415	all genes	intragenic	0.363636	1	0.993772	0.053593
SOL (ACT)	chr14	103800403	EIF5	2.66379e-07	0.000551552	-496.724	89.6227	all genes	intragenic	0.8	1	0.997883	0.0181113
SOL (ACT)	chr17	80416516	NARF	2.78527e-07	0.000551552	-588.055	106.384	all genes	intragenic	0.933333	1	0.999012	0.00805408
SOL (ACT)	chr2	220024842	NHEJ1	2.82339e-07	0.000551552	-238.436	43.35	all genes	intragenic	0.833333	1	0.997988	0.0157589
SOL (ACT)	chr2	220024876	NHEJ1	2.82339e-07	0.000551552	-238.436	43.35	all genes	intragenic	0.833333	1	0.998452	0.0139251
SOL (ACT)	chr1	153631067	SNAPIN	2.84069e-07	0.000551552	-216.549	39.5349	all genes	upstream	0.818182	1	0.997736	0.0153418
SOL (ACT)	chr19	56166507	U2AF2	2.86555e-07	0.000551552	-184.002	33.5193	all genes	intragenic	0.785714	1	0.997728	0.0184904
SOL (ACT)	chr9	35079415	FANCG	2.88544e-07	0.000551552	-149.343	27.1384	all genes	intragenic	0.769231	1	0.995699	0.0232634
SOL (ACT)	chr19	1940668	CSNK1G2	2.93354e-07	0.000551646	-131.308	24.0474	all genes	upstream	0.7	1	0.997666	0.0237934
SOL (ACT)	chr22	50913305	SBF1	2.97612e-07	0.000551646	-245.863	45.0536	all genes	intragenic	0.88	1	0.998298	0.0109203
SOL (ACT)	chr22	50913312	SBF1	3.46158e-07	0.000627859	-252.133	46.4931	all genes	intragenic	0.884615	1	0.998277	0.0105812
SOL (ACT)	chr14	104182263	ZFYVE21	3.48993e-07	0.000627859	-211.214	38.8686	all genes	intragenic	0.818182	1	0.997602	0.0155654
SOL (ACT)	chr11	18655928	SPTY2D1	3.59747e-07	0.000637826	-516.309	95.3053	all genes	intragenic	0.858824	1	0.998519	0.012845
SOL (ACT)	chr12	54673907	CBX5	3.68377e-07	0.000643797	-1079.6	196.831	all genes	intragenic	0.962963	1	0.999601	0.00347613
SOL (ACT)	chr7	44122146	POLM	3.82015e-07	0.000658227	-200.63	36.7553	all genes	downstream	0.791667	1	0.997955	0.0179294
SOL (ACT)	chr17	10600764	SCO1	3.94319e-07	0.000668105	-301.531	55.5586	all genes	intragenic	0.866667	1	0.998201	0.0121391
SOL (ACT)	chr12	54673927	CBX5	3.9867e-07	0.000668105	-743.177	135.956	all genes	downstream	0.962963	1	0.999214	0.00480472
SOL (ACT)	chr17	80416482	NARF	4.24849e-07	0.000702356	-572.816	105.5	all genes	intragenic	0.933333	1	0.998915	0.00812087
SOL (ACT)	chr15	69109965	ANP32A	4.61298e-07	0.000741342	-215.389	40.1071	all genes	intragenic	0.833333	1	0.997471	0.0152532
SOL (ACT)	chr14	104182261	ZFYVE21	4.61923e-07	0.000741342	-215.262	40.0858	all genes	intragenic	0.818182	1	0.998525	0.0148746
SOL (ACT)	chr1	43389863	SLC2A1	4.66611e-07	0.000741342	-675.902	126.069	all genes	upstream	0.941176	1	0.999618	0.00472472
SOL (ACT)	chr14	104182269	ZFYVE21	4.82557e-07	0.000742673	-211.664	39.4895	all genes	intragenic	0.818182	1	0.997331	0.0196862
SOL (ACT)	chr15	29562092	FAM189A1	4.95565e-07	0.000742673	-218.411	40.3682	all genes	intragenic	0.818182	1	0.998393	0.0157658
SOL (ACT)	chr16	56225673	GNAO1	4.96223e-07	0.000742673	-235.123	43.7214	all genes	intragenic	0.846154	1	0.997281	0.014254
SOL (ACT)	chr3	50264952	GNAI2	4.97551e-07	0.000742673	-517.998	96.1281	all genes	intragenic	0.923077	1	0.999454	0.00645508
SOL (ACT)	chr5	145562161	LARS1	4.97803e-07	0.000742673	-335.49	62.8542	all genes	intragenic	0.882353	1	0.998187	0.0125414
SOL (ACT)	chr19	58662014	ZNF329	5.18003e-07	0.000763499	-207.289	38.8139	all genes	intragenic	0.818182	1	0.998256	0.015597
SOL (ACT)	chr1	16481718	EPHA2	5.48319e-07	0.00076879	-171.011	32.1718	all genes	intragenic	0.777778	1	0.996674	0.0227446
SOL (ACT)	chr12	59990114	SLC16A7	5.5945e-07	0.00076879	-465.266	86.6555	all genes	intragenic	0.916667	1	0.999279	0.00716118
SOL (ACT)	chr1	92951400	GFI1	5.73087e-07	0.00076879	-784.184	146.633	all genes	intragenic	0.9	1	0.998936	0.00935525
SOL (ACT)	chr19	39616170	PAK4	5.77658e-07	0.00076879	-335.956	62.4617	all genes	upstream	0.878788	1	0.999102	0.0103936
SOL (ACT)	chr19	39616180	PAK4	5.77658e-07	0.00076879	-335.956	62.4617	all genes	upstream	0.878788	1	0.999102	0.0103936
SOL (ACT)	chr1	16481716	EPHA2	5.78888e-07	0.00076879	-170.102	32.0755	all genes	intragenic	0.777778	1	0.997515	0.0183651
SOL (ACT)	chr12	88429381	C12orf29	5.87571e-07	0.00076879	-277.385	52.1913	all genes	intragenic	0.857143	1	0.999035	0.011703
SOL (ACT)	chr12	88429393	C12orf29	5.87571e-07	0.00076879	-277.385	52.1913	all genes	intragenic	0.857143	1	0.999035	0.011703
SOL (ACT)	chr16	66968461	CES2	5.87935e-07	0.00076879	-253.518	47.4579	all genes	intragenic	0.857143	1	0.998517	0.0126613
SOL (ACT)	chr19	56166486	U2AF2	5.90719e-07	0.00076879	-177.94	33.4268	all genes	intragenic	0.785714	1	0.997538	0.0186085
SOL (ACT)	chr19	56166492	U2AF2	5.90719e-07	0.00076879	-177.94	33.4268	all genes	intragenic	0.785714	1	0.997538	0.0186085
SOL (ACT)	chr19	58662008	ZNF329	6.02543e-07	0.000771979	-180.641	34.0455	all genes	intragenic	0.818182	1	0.997214	0.0174016
SOL (ACT)	chr16	66968492	CES2	6.0579e-07	0.000771979	-256.205	48.0236	all genes	intragenic	0.857143	1	0.998478	0.0126017
SOL (ACT)	chr11	62464983	HNRNPUL2-BSCL2	6.2184e-07	0.000784262	173.247	32.7153	all genes	intragenic	0	0.178571	0.00457428	0.018106
SOL (ACT)	chr12	59990103	SLC16A7	6.39042e-07	0.000794352	-456.166	85.4593	all genes	intragenic	0.916667	1	0.999174	0.00728131
SOL (ACT)	chr8	145133830	EXOSC4	6.42827e-07	0.000794352	-147.975	27.8092	all genes	intragenic	0.714286	1	0.997651	0.0242506
SOL (ACT)	chr19	18943150	UPF1	6.59433e-07	0.000806724	-929.059	175.146	all genes	intragenic	0.717949	1	0.99772	0.0233989
SOL (ACT)	chr9	124855581	TTLL11	6.71453e-07	0.000808891	-443.196	83.4503	all genes	intragenic	0.909091	1	0.999023	0.00812664
SOL (ACT)	chr10	104210238	C10orf95-AS1	6.74428e-07	0.000808891	-384.774	72.6555	all genes	intragenic	0.9	1	0.999232	0.00834415
SOL (ACT)	chr19	56166496	U2AF2	6.86825e-07	0.000815761	-176.596	33.3936	all genes	intragenic	0.785714	1	0.997466	0.0186192
SOL (ACT)	chr8	145133849	EXOSC4	7.23782e-07	0.00085139	-148.029	27.9461	all genes	intragenic	0.714286	1	0.997635	0.0243362
SOL (ACT)	chr1	111149382	KCNA2	7.45629e-07	0.000858134	-371.341	70.6409	all genes	intragenic	0.9	1	0.998859	0.00884076
SOL (ACT)	chr11	18655900	SPTY2D1	7.45744e-07	0.000858134	-515.306	98.2441	all genes	intragenic	0.858824	1	0.998335	0.0128857
SOL (ACT)	chr19	54693407	MBOAT7	7.50559e-07	0.000858134	-463.793	87.7604	all genes	intragenic	0.923077	1	0.999285	0.00673421
SOL (ACT)	chr17	10600752	SCO1	7.99082e-07	0.000897657	-282.927	53.7572	all genes	intragenic	0.866667	1	0.998424	0.011934
SOL (ACT)	chr4	1299466	MAEA	8.02724e-07	0.000897657	194.865	36.8516	all genes	intragenic	0	0.15	0.00450349	0.020274
SOL (ACT)	chr19	50180451	PRMT1	8.15741e-07	0.000897657	-507.832	96.9897	all genes	intragenic	0.923077	1	0.999497	0.00619851
SOL (ACT)	chr16	588136	CAPN15	8.21815e-07	0.000897657	104.36	19.8663	all genes	intragenic	0	0.307692	0.00744459	0.0316471
SOL (ACT)	chr8	145133815	EXOSC4	8.40511e-07	0.000899829	-146.353	27.8335	all genes	intragenic	0.714286	1	0.997377	0.0243411
SOL (ACT)	chr7	140178947	MKRN1	8.5344e-07	0.000899829	-432.433	82.4056	all genes	intragenic	0.923077	1	0.9989	0.00754483
SOL (ACT)	chr17	10600797	SCO1	8.53513e-07	0.000899829	-294.105	56.0457	all genes	intragenic	0.866667	1	0.998607	0.0115127
SOL (ACT)	chr2	157189756	NR4A2	8.59298e-07	0.000899829	-475.325	90.8324	all genes	downstream	0.928571	1	0.99876	0.00781028
SOL (ACT)	chr7	140773112	TMEM178B	8.6327e-07	0.000899829	-185.799	35.304	all genes	upstream	0.8	1	0.996975	0.0186569
SOL (ACT)	chr13	114897616	RASA3	8.67936e-07	0.000899829	-157.753	30.1037	all genes	intragenic	0.769231	1	0.99792	0.019979
SOL (ACT)	chr16	30662437	PRR14	8.79813e-07	0.000904478	-271.567	51.7176	all genes	intragenic	0.888889	1	0.997639	0.011953
SOL (ACT)	chr20	23342496	GZF1	8.8739e-07	0.000904664	-147.639	28.2366	all genes	upstream	0.736842	1	0.997342	0.0219811
SOL (ACT)	chr17	73401231	GRB2	8.94908e-07	0.000904789	-341.938	65.6115	all genes	intragenic	0.9	1	0.998956	0.00901314
SOL (ACT)	chr6	108881602	FOXO3	9.04026e-07	0.000906516	-205.884	39.1446	all genes	intragenic	0.793103	1	0.996647	0.0235594
SOL (ACT)	chr11	13298902	ARNTL	9.20082e-07	0.000907285	-242.297	46.172	all genes	upstream	0.857143	1	0.998193	0.0141662
SOL (ACT)	chr7	36406653	KIAA0895	9.25201e-07	0.000907285	-128.128	24.3865	all genes	intragenic	0.785714	1	0.995094	0.0255041
SOL (ACT)	chr11	44331236	ALX4	9.32845e-07	0.000907285	-91.0445	17.3219	all genes	intragenic	0.7	1	0.990147	0.0359432
SOL (ACT)	chr15	55611290	PIGB	9.34459e-07	0.000907285	-256.598	48.7084	all genes	intragenic	0.846154	1	0.998586	0.0134872
SOL (ACT)	chr6	108881610	FOXO3	9.56323e-07	0.000917829	-207.689	39.5887	all genes	intragenic	0.793103	1	0.996944	0.0234107
SOL (ACT)	chr15	69109957	ANP32A	9.67967e-07	0.000917829	-187.269	36.0191	all genes	intragenic	0.363636	1	0.993161	0.0539488
SOL (ACT)	chr19	56166483	U2AF2	9.88013e-07	0.000917829	-174.237	33.4847	all genes	intragenic	0.785714	1	0.997452	0.0186803
SOL (ACT)	chr15	43622551	LCMT2	1.00841e-06	0.000917829	-735.179	140.263	all genes	intragenic	0.96	1	0.999458	0.00382338
SOL (ACT)	chr11	13298934	ARNTL	1.01089e-06	0.000917829	-239.766	45.8523	all genes	upstream	0.857143	1	0.997933	0.0142176
SOL (ACT)	chr5	151151748	G3BP1	1.01301e-06	0.000917829	-373.743	71.4805	all genes	intragenic	0.928571	1	0.998581	0.0081153
SOL (ACT)	chr15	55611306	PIGB	1.01317e-06	0.000917829	-256.394	48.8891	all genes	intragenic	0.846154	1	0.998843	0.0132899
SOL (ACT)	chr15	55611309	PIGB	1.01317e-06	0.000917829	-256.394	48.8891	all genes	intragenic	0.846154	1	0.998843	0.0132899
SOL (ACT)	chr15	55611322	PIGB	1.01317e-06	0.000917829	-256.394	48.8891	all genes	intragenic	0.846154	1	0.998843	0.0132899
SOL (ACT)	chr4	2471074	RNF4	1.02034e-06	0.000917829	-179.434	34.5939	all genes	intragenic	0.769231	1	0.997959	0.0194823
SOL (ACT)	chr6	34855606	TAF11	1.07278e-06	0.000957951	-245.399	47.445	all genes	intragenic	0.84	1	0.998366	0.0138644
SOL (ACT)	chr12	94853791	CEP83-DT	1.11504e-06	0.000988471	-762.038	146.489	all genes	intragenic	0.95	1	0.999348	0.00458612
SOL (ACT)	chr7	36406658	KIAA0895	1.17022e-06	0.00102993	-130.343	25.076	all genes	intragenic	0.785714	1	0.996132	0.0236204
SOL (ACT)	chr22	50913336	SBF1	1.17986e-06	0.00103099	-240.27	46.7288	all genes	intragenic	0.884615	1	0.997697	0.0113823
SOL (ACT)	chr19	56152831	ZNF581	1.21008e-06	0.00104536	-450.081	86.785	all genes	intragenic	0.909091	1	0.999336	0.00773849
SOL (ACT)	chr3	69301995	FRMD4B	1.21339e-06	0.00104536	36.4614	7.01048	all genes	intragenic	0	1	0.0663352	0.177796
SOL (ACT)	chr12	133463777	CHFR	1.23104e-06	0.00105315	-275.527	53.0522	all genes	intragenic	0.9	1	0.9974	0.0136405
SOL (ACT)	chr7	138720682	ZC3HAV1L	1.26485e-06	0.00106143	-694.334	134.778	all genes	intragenic	0.944444	1	0.999555	0.00464234
SOL (ACT)	chr17	73401245	GRB2	1.26593e-06	0.00106143	-338.859	66.0082	all genes	intragenic	0.9	1	0.998938	0.00903092
SOL (ACT)	chr6	34855636	TAF11	1.26674e-06	0.00106143	-244.153	47.5613	all genes	intragenic	0.84	1	0.998421	0.0138137
SOL (ACT)	chr7	102716168	ARMC10	1.30377e-06	0.00108502	-199.715	38.4355	all genes	intragenic	0.818182	1	0.997881	0.0169086
SOL (ACT)	chr1	16481686	EPHA2	1.32994e-06	0.00109812	-164.513	32.2023	all genes	intragenic	0.777778	1	0.996977	0.0197261
SOL (ACT)	chr12	52463925	ATG101	1.34644e-06	0.00109812	-758.83	146.938	all genes	intragenic	0.947368	1	0.999607	0.00452968
SOL (ACT)	chr12	52463944	ATG101	1.34644e-06	0.00109812	-758.83	146.938	all genes	intragenic	0.947368	1	0.999607	0.00452968
SOL (ACT)	chr2	38302365	CYP1B1	1.38004e-06	0.00111807	-57.0322	11.1151	all genes	intragenic	0.4375	1	0.984818	0.0569627
SOL (ACT)	chr3	50264958	GNAI2	1.44944e-06	0.00116657	-476.394	92.7591	all genes	intragenic	0.923077	1	0.999227	0.00677296
SOL (ACT)	chr1	1342995	MRPL20	1.47018e-06	0.00117553	-625.245	121.109	all genes	downstream	0.941176	1	0.999151	0.00571472
SOL (ACT)	chr10	99259018	UBTD1	1.49558e-06	0.00118324	-697.215	136.707	all genes	intragenic	0.9	1	0.998876	0.0092892
SOL (ACT)	chr11	13298932	ARNTL	1.49917e-06	0.00118324	-238.015	46.3857	all genes	upstream	0.857143	1	0.99812	0.0141249
SOL (ACT)	chr1	161719837	DUSP12	1.58091e-06	0.00123976	-413.639	81.0249	all genes	intragenic	0.05	1	0.99211	0.0802882
SOL (ACT)	chr1	207495320	CD55	1.60184e-06	0.00124624	-611.795	119.761	all genes	intragenic	0.941176	1	0.998838	0.00722755
SOL (ACT)	chr9	131873527	PTPA	1.60955e-06	0.00124624	-467.089	91.3325	all genes	intragenic	0.928571	1	0.999028	0.00710228
SOL (ACT)	chr5	58335105	PDE4D	1.65232e-06	0.00126565	-699.993	136.948	all genes	intragenic	0.944444	1	0.999528	0.00482268
SOL (ACT)	chr11	13298909	ARNTL	1.65531e-06	0.00126565	-234.924	45.9966	all genes	upstream	0.857143	1	0.997674	0.014249
SOL (ACT)	chr17	73401249	GRB2	1.6773e-06	0.0012745	-333.5	65.8119	all genes	intragenic	0.9	1	0.998843	0.00908868
SOL (ACT)	chr1	207495322	CD55	1.70908e-06	0.00129063	-608.682	119.514	all genes	intragenic	0.916667	1	0.998457	0.0091637
SOL (ACT)	chr16	68564082	ZFP90	1.74245e-06	0.00130776	-446.052	87.9329	all genes	intragenic	0.916667	1	0.998669	0.0100091
SOL (ACT)	chr1	159895101	TAGLN2	1.77638e-06	0.00132509	-184.891	36.3213	all genes	intragenic	0.818182	1	0.997943	0.0165586
SOL (ACT)	chr3	125314451	OSBPL11	1.8109e-06	0.00134266	-207.434	40.7871	all genes	downstream	0.818182	1	0.99796	0.0162713
SOL (ACT)	chr11	13298923	ARNTL	1.88914e-06	0.00138274	-235.873	46.472	all genes	upstream	0.857143	1	0.998074	0.0141842
SOL (ACT)	chr22	50913338	SBF1	1.89037e-06	0.00138274	-228.308	45.3761	all genes	intragenic	0.884615	1	0.997937	0.01103
SOL (ACT)	chr7	44122120	POLM	1.93278e-06	0.00138274	-191.751	37.7946	all genes	intragenic	0.791667	1	0.998522	0.0174825
SOL (ACT)	chr7	44122134	POLM	1.93278e-06	0.00138274	-191.751	37.7946	all genes	downstream	0.791667	1	0.998522	0.0174825
SOL (ACT)	chr7	44122138	POLM	1.93278e-06	0.00138274	-191.751	37.7946	all genes	downstream	0.791667	1	0.998522	0.0174825
SOL (ACT)	chr7	44122142	POLM	1.93278e-06	0.00138274	-191.751	37.7946	all genes	downstream	0.791667	1	0.998522	0.0174825
SOL (ACT)	chr14	31889338	HEATR5A	1.97661e-06	0.00139775	-156.447	30.8898	all genes	intragenic	0.75	1	0.997422	0.0217164
SOL (ACT)	chr14	31889351	HEATR5A	1.97661e-06	0.00139775	-156.447	30.8898	all genes	intragenic	0.75	1	0.99767	0.0215468
SOL (ACT)	chr2	157189763	NR4A2	2.0427e-06	0.00143618	-479.219	95.2906	all genes	downstream	0.928571	1	0.999223	0.00639461
SOL (ACT)	chr8	38325145	FGFR1	2.05689e-06	0.00143789	-554.911	110.557	all genes	intragenic	0.928571	1	0.999459	0.00587487
SOL (ACT)	chr14	20821524	PARP2	2.09883e-06	0.00145888	274.612	54.7925	all genes	intragenic	0	1	0.0154653	0.112399
SOL (ACT)	chr20	35331225	NDRG3	2.15563e-06	0.00148638	134.265	26.5072	all genes	intragenic	0	0.142857	0.00799302	0.0277323
SOL (ACT)	chr17	73401261	GRB2	2.16269e-06	0.00148638	-330.883	66.0796	all genes	intragenic	0.9	1	0.998078	0.0112951
SOL (ACT)	chr19	1940656	CSNK1G2	2.22621e-06	0.00149926	-118.044	23.6309	all genes	upstream	0.7	1	0.995471	0.0251172
SOL (ACT)	chr11	33757983	CD59	2.22957e-06	0.00149926	-432.352	85.8603	all genes	intragenic	0.933333	1	0.998831	0.00717974
SOL (ACT)	chr11	66313369	ZDHHC24	2.23045e-06	0.00149926	-225.791	44.927	all genes	intragenic	0.823529	1	0.998612	0.0151055
SOL (ACT)	chr11	66313394	ZDHHC24	2.23045e-06	0.00149926	-225.791	44.927	all genes	intragenic	0.823529	1	0.998612	0.0151055
SOL (ACT)	chr13	114897609	RASA3	2.24575e-06	0.00150129	-149.367	29.7842	all genes	intragenic	0.769231	1	0.997355	0.020535
SOL (ACT)	chr16	12777865	CPPED1	2.26223e-06	0.00150409	49.3901	9.75067	all genes	intragenic	0	0.6	0.0331808	0.0871492
SOL (ACT)	chr1	150947567	CERS2	2.28328e-06	0.00150988	-286.666	57.0315	all genes	downstream	0.9	1	0.998671	0.011001
SOL (ACT)	chr14	31889332	HEATR5A	2.36436e-06	0.00154677	-155.273	30.9229	all genes	intragenic	0.75	1	0.997312	0.0217422
SOL (ACT)	chr16	30662445	PRR14	2.38326e-06	0.00155084	-295.827	59.0134	all genes	intragenic	0.888889	1	0.998257	0.0122088
SOL (ACT)	chr1	113044601	WNT2B	2.41425e-06	0.0015627	-311.534	62.4424	all genes	intragenic	0.4	1	0.992325	0.054491
SOL (ACT)	chr13	78272554	SLAIN1	2.4427e-06	0.00157279	-40.3836	8.06556	all genes	intragenic	0	1	0.981288	0.103506
SOL (ACT)	chr17	10600788	SCO1	2.5826e-06	0.00165416	-264.574	53.0812	all genes	intragenic	0.866667	1	0.997961	0.0122083
SOL (ACT)	chr19	54693414	MBOAT7	2.59858e-06	0.00165545	-438.181	87.8857	all genes	intragenic	0.923077	1	0.999191	0.00673647
SOL (ACT)	chr8	145133838	EXOSC4	2.61168e-06	0.00165545	-133.087	26.6669	all genes	intragenic	0.714286	1	0.99692	0.0256864
SOL (ACT)	chr10	104210102	C10orf95-AS1	2.63408e-06	0.00166105	-424.054	85.3052	all genes	intragenic	0.909091	1	0.99856	0.0102415
SOL (ACT)	chr16	30662443	PRR14	2.7349e-06	0.00171172	-293.127	58.8662	all genes	intragenic	0.888889	1	0.998632	0.0106193
SOL (ACT)	chr7	140773087	TMEM178B	2.74242e-06	0.00171172	-165.229	33.1436	all genes	upstream	0.8	1	0.996567	0.0203256
SOL (ACT)	chr14	103800405	EIF5	2.75686e-06	0.00171199	-391.519	78.4514	all genes	intragenic	0.8	1	0.997242	0.018756
SOL (ACT)	chr6	18156341	KDM1B	2.78609e-06	0.00171486	-440.083	88.7704	all genes	intragenic	0.909091	1	0.998897	0.0092402
SOL (ACT)	chr1	159895096	TAGLN2	2.78951e-06	0.00171486	-176.589	35.452	all genes	intragenic	0.818182	1	0.997572	0.0170876
SOL (ACT)	chr11	66313390	ZDHHC24	2.83709e-06	0.00173539	-334.043	67.2448	all genes	intragenic	0.882353	1	0.998602	0.0109577
SOL (ACT)	chr2	157189736	NR4A2	2.8607e-06	0.00174113	-469.698	94.9685	all genes	downstream	0.928571	1	0.999295	0.00627435
SOL (ACT)	chr3	193855511	HES1	2.90825e-06	0.00174513	-560.521	112.832	all genes	intragenic	0.928571	1	0.999486	0.00603666
SOL (ACT)	chr9	131873514	PTPA	2.91008e-06	0.00174513	-464.247	93.4553	all genes	intragenic	0.928571	1	0.998866	0.00731768
SOL (ACT)	chr9	131873519	PTPA	2.91008e-06	0.00174513	-464.247	93.4553	all genes	intragenic	0.928571	1	0.999035	0.00707642
SOL (ACT)	chr1	112050487	ADORA3	2.93848e-06	0.00175357	-267.407	54.1087	all genes	intragenic	0.857143	1	0.9978	0.0140187
SOL (ACT)	chr2	223520812	FARSB	3.00391e-06	0.00178391	-163.864	33.1184	all genes	intragenic	0.785714	1	0.996369	0.0204351
SOL (ACT)	chr4	87813383	C4orf36	3.0864e-06	0.00180558	-156.644	31.6636	all genes	intragenic	0.8	1	0.996886	0.019522
SOL (ACT)	chr7	36406655	KIAA0895	3.10388e-06	0.00180558	-121.474	24.4831	all genes	intragenic	0.785714	1	0.995205	0.0257333
SOL (ACT)	chr11	108093590	ATM	3.11858e-06	0.00180558	-750.144	151.426	all genes	intragenic	0.923077	1	0.999061	0.00787843
SOL (ACT)	chr19	54693388	MBOAT7	3.12286e-06	0.00180558	-379.959	76.8482	all genes	intragenic	0.923077	1	0.99881	0.00790242
SOL (ACT)	chr11	63684215	RCOR2	3.12679e-06	0.00180558	-218.723	44.0696	all genes	intragenic	0.846154	1	0.997871	0.0143759
SOL (ACT)	chr3	120067782	LRRC58	3.12895e-06	0.00180558	-521.898	105.984	all genes	intragenic	0.928571	1	0.999381	0.00603299
SOL (ACT)	chr3	125314474	OSBPL11	3.23799e-06	0.00185973	-199.513	40.3489	all genes	downstream	0.818182	1	0.997596	0.0165392
SOL (ACT)	chr1	1343010	MRPL20	3.30126e-06	0.00187062	-598.782	120.625	all genes	downstream	0.941176	1	0.999368	0.00551319
SOL (ACT)	chr16	4717852	MGRN1	3.30281e-06	0.00187062	35.2632	7.11943	all genes	intragenic	0	1	0.0375785	0.127662
SOL (ACT)	chr15	55611332	PIGB	3.38384e-06	0.00190768	-224.537	45.3554	all genes	intragenic	0.846154	1	0.998342	0.0144439
SOL (ACT)	chr6	18156353	KDM1B	3.40431e-06	0.00191041	-291.235	59.3239	all genes	intragenic	0.863636	1	0.999012	0.0112277
SOL (ACT)	chr2	200323845	SATB2	3.50507e-06	0.00195797	-420.604	85.1696	all genes	intragenic	0.909091	1	0.999013	0.00820792
SOL (ACT)	chr15	57668997	CGNL1	3.58766e-06	0.00199235	245.004	49.8019	all genes	intragenic	0.833333	1	0.996346	0.0173056
SOL (ACT)	chr7	44122126	POLM	3.61057e-06	0.00199235	-184.253	37.4408	all genes	intragenic	0.791667	1	0.997884	0.0182325
SOL (ACT)	chr21	19191463	C21orf91	3.61547e-06	0.00199235	-423.648	86.4085	all genes	intragenic	0.923077	1	0.998999	0.00781873
SOL (ACT)	chr10	65225743	JMJD1C-AS1	3.64297e-06	0.0019951	-386.784	79.0509	all genes	intragenic	0.9	1	0.999135	0.0083761
SOL (ACT)	chr10	6186760	PFKFB3	3.67101e-06	0.0019951	-519.933	105.808	all genes	upstream	0.234375	1	0.992462	0.0664391
SOL (ACT)	chr10	6186777	PFKFB3	3.67101e-06	0.0019951	-519.933	105.808	all genes	upstream	0.234375	1	0.992462	0.0664391
SOL (ACT)	chr12	56651530	ANKRD52	3.68569e-06	0.0019951	-208.93	42.499	all genes	intragenic	0.833333	1	0.997852	0.0161682
SOL (ACT)	chr4	2471069	RNF4	3.76619e-06	0.00202827	-171.489	35.162	all genes	intragenic	0.769231	1	0.99726	0.0201298
SOL (ACT)	chr3	194407563	FAM43A	3.78013e-06	0.00202827	-88.1804	18.1017	all genes	intragenic	0.6	1	0.996082	0.0332176
SOL (ACT)	chr20	60942243	LAMA5	3.83082e-06	0.0020465	-793.004	161.514	all genes	intragenic	0.954545	1	0.999544	0.0041271
SOL (ACT)	chr5	70883005	MCCC2	3.93212e-06	0.00209148	-455.574	93.3618	all genes	upstream	0.9	1	0.999254	0.00825872
SOL (ACT)	chr12	59990092	SLC16A7	4.05266e-06	0.00214626	-381.622	77.9974	all genes	intragenic	0.916667	1	0.998782	0.00812095
SOL (ACT)	chr22	20862157	MED15	4.09756e-06	0.00214931	-290.08	59.7272	all genes	intragenic	0.9	1	0.99864	0.00949641
SOL (ACT)	chr14	75745999	FOS	4.10284e-06	0.00214931	-451.009	92.7239	all genes	intragenic	0.9375	1	0.999043	0.00675711
SOL (ACT)	chr1	205180444	DSTYK	4.11113e-06	0.00214931	-439.622	90.2427	all genes	intragenic	0.909091	1	0.999333	0.0075133
SOL (ACT)	chr3	98312255	CPOX	4.17182e-06	0.00217176	-322.841	66.122	all genes	intragenic	0.891892	1	0.997644	0.012997
SOL (ACT)	chr7	36406647	KIAA0895	4.24525e-06	0.00220062	-123.148	25.2121	all genes	intragenic	0.785714	1	0.995831	0.0240374
SOL (ACT)	chr10	121632964	MCMBP	4.2643e-06	0.00220117	-395.929	81.4686	all genes	intragenic	0.923077	1	0.998081	0.00922245
SOL (ACT)	chr21	19191449	C21orf91	4.30268e-06	0.00220461	-488.812	100.57	all genes	intragenic	0.923077	1	0.999281	0.00669789
SOL (ACT)	chr3	194407594	FAM43A	4.30701e-06	0.00220461	-87.7528	18.1311	all genes	intragenic	0.6	1	0.996262	0.0331912
SOL (ACT)	chr14	77606086	ZDHHC22	4.32901e-06	0.00220664	-323.085	66.2109	all genes	intragenic	0.9	1	0.99858	0.00985087
SOL (ACT)	chr4	2471076	RNF4	4.48466e-06	0.00227649	-170.32	35.2274	all genes	intragenic	0.769231	1	0.998064	0.0193535
SOL (ACT)	chr13	114897642	RASA3	4.55995e-06	0.00229802	-135.721	28.0211	all genes	intragenic	0.769231	1	0.99668	0.0214055
SOL (ACT)	chr11	111807710	DIXDC1	4.56464e-06	0.00229802	-128.083	26.4455	all genes	intragenic	0.714286	1	0.997104	0.0244804
SOL (ACT)	chr7	140773076	TMEM178B	4.72585e-06	0.00235976	-157.709	32.5056	all genes	upstream	0.8	1	0.996567	0.0198148
SOL (ACT)	chr13	29069719	FLT1	4.80806e-06	0.00239105	-258.081	53.2067	all genes	downstream	0.923077	1	0.996942	0.0115446
SOL (ACT)	chr11	66313396	ZDHHC24	4.87416e-06	0.00241411	-215.473	44.5615	all genes	intragenic	0.823529	1	0.998324	0.0153275
SOL (ACT)	chr20	2633627	NOP56	5.10483e-06	0.0025015	-193.768	40.0449	all genes	intragenic	0.8	1	0.997979	0.01739
SOL (ACT)	chr6	150285768	ULBP1	5.11196e-06	0.0025015	-205.579	42.7137	all genes	intragenic	0.333333	1	0.990299	0.056831
SOL (ACT)	chr4	87813400	C4orf36	5.15621e-06	0.00250313	-157.955	32.7602	all genes	intragenic	0.8	1	0.997581	0.0188657
SOL (ACT)	chr4	87813408	C4orf36	5.15621e-06	0.00250313	-157.955	32.7602	all genes	intragenic	0.8	1	0.997581	0.0188657
SOL (ACT)	chr22	50913327	SBF1	5.19436e-06	0.00251169	-238.938	49.882	all genes	intragenic	0.884615	1	0.998651	0.0100796
SOL (ACT)	chr12	100536270	UHRF1BP1L	5.2155e-06	0.00251198	-370.403	76.6336	all genes	intragenic	0	1	0.991046	0.085755
SOL (ACT)	chr17	73401252	GRB2	5.26152e-06	0.00252421	-321.445	67.0557	all genes	intragenic	0.9	1	0.998887	0.00913402
SOL (ACT)	chr21	19191429	C21orf91	5.30036e-06	0.00253291	-418.323	86.9819	all genes	intragenic	0.923077	1	0.999065	0.00780751
SOL (ACT)	chr20	36156146	BLCAP	5.42784e-06	0.00257766	-596.118	124.102	all genes	intragenic	0.909091	1	0.998847	0.00895351
SOL (ACT)	chr3	125314479	OSBPL11	5.45722e-06	0.00257766	-191.694	39.8026	all genes	downstream	0.818182	1	0.99728	0.016954
SOL (ACT)	chr6	18155445	TPMT	5.51495e-06	0.00259491	-259.442	53.9632	all genes	downstream	0	1	0.990585	0.0839992
SOL (ACT)	chr2	27434997	SLC5A6	5.55201e-06	0.00260234	-693.851	144.695	all genes	intragenic	0.947368	1	0.999314	0.00465391
SOL (ACT)	chr2	179059854	OSBPL6	5.61878e-06	0.00262358	-169.437	35.2341	all genes	intragenic	0.8	1	0.997618	0.0180046
SOL (ACT)	chr3	57542183	PDE12	5.67813e-06	0.00264121	-196.643	40.8627	all genes	intragenic	0.833333	1	0.997832	0.0158244
SOL (ACT)	chr10	81205032	ZCCHC24	5.70517e-06	0.00264374	-210.723	43.7129	all genes	intragenic	0.875	1	0.998271	0.0135301
SOL (ACT)	chr17	17184051	COPS3	5.75721e-06	0.00265251	-654.064	136.725	all genes	intragenic	0.954545	1	0.999296	0.00477803
SOL (ACT)	chr19	30865823	ZNF536	5.78915e-06	0.00265251	-409.49	85.4355	all genes	intragenic	0.909091	1	0.999101	0.00782345
SOL (ACT)	chr4	87813372	C4orf36	6.16254e-06	0.00281306	-147.643	30.9037	all genes	intragenic	0.8	1	0.996463	0.0204489
SOL (ACT)	chr11	64879337	TM7SF2	6.27656e-06	0.00285446	-479.911	100.31	all genes	intragenic	0.909091	1	0.999322	0.00782399
SOL (ACT)	chr17	16247921	CENPV	6.50651e-06	0.0029411	43.3007	9.13157	all genes	intragenic	0	1	0.0103561	0.0850914
SOL (ACT)	chr4	53578716	DANCR	6.51516e-06	0.0029411	-468.866	98.4245	all genes	intragenic	0.923077	1	0.999308	0.0066996
SOL (ACT)	chr3	193855476	HES1	6.9575e-06	0.00312924	-514.086	108.164	all genes	intragenic	0.928571	1	0.99871	0.00770638
SOL (ACT)	chr2	179059846	OSBPL6	7.07857e-06	0.00317203	-165.729	34.8803	all genes	intragenic	0.8	1	0.997225	0.0183638
SOL (ACT)	chr3	194407582	FAM43A	7.13427e-06	0.00318347	-86.094	18.2515	all genes	intragenic	0.6	1	0.995658	0.0332889
SOL (ACT)	chr3	196696064	PIGZ	7.15615e-06	0.00318347	-714.706	150.853	all genes	downstream	0.952381	1	0.998893	0.0060282
SOL (ACT)	chr16	2274010	E4F1	7.32779e-06	0.00324053	-191.527	40.4979	all genes	intragenic	0.818182	1	0.998151	0.0159563
SOL (ACT)	chr16	66968495	CES2	7.3374e-06	0.00324053	-217.528	45.974	all genes	intragenic	0.857143	1	0.997848	0.0133891
SOL (ACT)	chr20	36156137	BLCAP	7.47142e-06	0.00327607	-517.001	109.488	all genes	intragenic	0.944444	1	0.99903	0.00574457
SOL (ACT)	chr1	203097166	ADORA1	7.56484e-06	0.00330519	-45.9701	9.72588	all genes	intragenic	0.366667	1	0.981491	0.0756843
SOL (ACT)	chr19	54693396	MBOAT7	7.95752e-06	0.00346438	-393.554	83.4872	all genes	intragenic	0.916667	1	0.998247	0.00995446
SOL (ACT)	chr17	17184059	COPS3	8.23929e-06	0.00353452	-666.251	141.899	all genes	intragenic	0.923077	1	0.998724	0.00783228
SOL (ACT)	chr16	56225703	GNAO1	8.28125e-06	0.00353452	-184.332	39.2895	all genes	intragenic	0.846154	1	0.995674	0.0159184
SOL (ACT)	chr19	10230273	EIF3G	8.30123e-06	0.00353452	-265.634	56.508	all genes	intragenic	0.916667	1	0.997946	0.0107098
SOL (ACT)	chr19	39903047	PLEKHG2	8.32088e-06	0.00353452	-254.09	54.0882	all genes	upstream	0.85	1	0.998666	0.0129311
SOL (ACT)	chr19	39903052	PLEKHG2	8.32088e-06	0.00353452	-254.09	54.0882	all genes	upstream	0.85	1	0.998666	0.0129311
SOL (ACT)	chr19	39903054	PLEKHG2	8.32088e-06	0.00353452	-254.09	54.0882	all genes	upstream	0.85	1	0.998545	0.0129983
SOL (ACT)	chr19	39903081	PLEKHG2	8.32088e-06	0.00353452	-254.09	54.0882	all genes	upstream	0.85	1	0.998666	0.0129311
SOL (ACT)	chr11	45249109	PRDM11	8.56177e-06	0.00362426	47.5314	10.1167	all genes	intragenic	0	1	0.0219456	0.0964955
SOL (ACT)	chr4	2471067	RNF4	8.64421e-06	0.00364655	-164.7	35.2361	all genes	intragenic	0.769231	1	0.997622	0.0196097
SOL (ACT)	chr16	2273994	E4F1	8.77083e-06	0.00368724	-189.779	40.5116	all genes	intragenic	0.818182	1	0.997934	0.0160475
SOL (ACT)	chr17	17585341	RAI1	8.84852e-06	0.00370716	-64.0041	13.6231	all genes	intragenic	0.4	1	0.994165	0.0526803
SOL (ACT)	chr17	17585343	RAI1	8.92268e-06	0.00372548	-63.9804	13.6242	all genes	intragenic	0.4	1	0.994183	0.0526814
SOL (ACT)	chr11	66025536	KLC2	9.08329e-06	0.00377937	201.416	43.0058	all genes	intragenic	0.769231	1	0.997994	0.0196168
SOL (ACT)	chr2	179059842	OSBPL6	9.11354e-06	0.00377937	-166.437	35.5029	all genes	intragenic	0.8	1	0.997157	0.0182896
SOL (ACT)	chr10	81205017	ZCCHC24	9.28904e-06	0.00383913	-205.193	43.6801	all genes	intragenic	0.875	1	0.998137	0.0136034
SOL (ACT)	chr15	40574452	ANKRD63	9.54294e-06	0.00393079	-307.33	65.8306	all genes	intragenic	0.714286	1	0.995909	0.0268276
SOL (ACT)	chr1	170633683	PRRX1	9.64392e-06	0.00395651	-292.344	62.9094	all genes	intragenic	0.863636	1	0.996862	0.0151914
SOL (ACT)	chr1	32254757	SPOCD1	9.67005e-06	0.00395651	-464.314	99.242	all genes	upstream	0.941176	1	0.998659	0.00713866
SOL (ACT)	chr3	98312222	CPOX	9.73419e-06	0.00396947	-303.358	64.9396	all genes	intragenic	0.891892	1	0.997502	0.0131564
SOL (ACT)	chr3	125314486	OSBPL11	9.77284e-06	0.00397199	-189.132	40.4959	all genes	downstream	0.818182	1	0.997112	0.017414
SOL (ACT)	chr12	56651536	ANKRD52	1.00037e-05	0.00405235	-184.461	39.5227	all genes	intragenic	0.833333	1	0.995941	0.0188975
SOL (ACT)	chr13	114897619	RASA3	1.02142e-05	0.00412396	-124.216	26.7472	all genes	intragenic	0.769231	1	0.996557	0.0231779
SOL (ACT)	chr15	29088988	PDCD6IPP2	1.02497e-05	0.0041247	39.1881	8.38679	all genes	intragenic	0	1	0.0231089	0.0923707
SOL (ACT)	chr6	13201100	PHACTR1	1.02852e-05	0.00412542	-52.4364	11.2519	all genes	intragenic	0	0.740741	0.0321677	0.099191
SOL (ACT)	chr7	138720676	ZC3HAV1L	1.05525e-05	0.00421878	-626.392	135.117	all genes	intragenic	0.944444	1	0.999434	0.00474979
SOL (ACT)	chr6	18155427	TPMT	1.06264e-05	0.0042345	-252.681	54.1838	all genes	downstream	0.05	1	0.990558	0.0828726
SOL (ACT)	chr3	98312227	CPOX	1.06918e-05	0.00424672	-301.961	64.9702	all genes	intragenic	0.891892	1	0.997539	0.0131562
SOL (ACT)	chr2	135475772	TMEM163	1.07914e-05	0.00427241	-106.623	23.0934	all genes	intragenic	0	1	0.988294	0.0845313
SOL (ACT)	chr1	207495294	CD55	1.08607e-05	0.00427245	-539.517	116.313	all genes	intragenic	0.928571	1	0.998356	0.00859936
SOL (ACT)	chr20	32319759	ZNF341	1.08613e-05	0.00427245	-388.411	83.6425	all genes	upstream	0.916667	1	0.998839	0.00831056
SOL (ACT)	chr2	170655499	SSB	1.09038e-05	0.00427541	-450.253	97.3438	all genes	intragenic	0.923077	1	0.999047	0.00687324
SOL (ACT)	chr10	102046299	BLOC1S2	1.09534e-05	0.00428113	-350.826	75.6263	all genes	intragenic	0.909091	1	0.998003	0.0100451
SOL (ACT)	chr10	103880369	LDB1	1.10353e-05	0.00429942	-167.839	36.292	all genes	downstream	0.8	1	0.997172	0.0171777
SOL (ACT)	chr17	17585338	RAI1	1.1232e-05	0.00436215	-67.2549	14.5012	all genes	intragenic	0.4	1	0.99325	0.0530888
SOL (ACT)	chr17	46659566	HOXB3	1.12991e-05	0.00437432	-83.4926	18.0081	all genes	intragenic	0.392405	1	0.974568	0.0764746
SOL (ACT)	chr10	96163229	TBC1D12	1.1858e-05	0.00457623	-139.772	30.3565	all genes	intragenic	0.842105	1	0.994182	0.0214395
SOL (ACT)	chr11	66313357	ZDHHC24	1.20121e-05	0.00461001	-301.764	65.4508	all genes	intragenic	0.882353	1	0.99824	0.0125896
SOL (ACT)	chr21	19191432	C21orf91	1.20209e-05	0.00461001	-386.076	83.8286	all genes	intragenic	0.923077	1	0.998581	0.00813455
SOL (ACT)	chr4	87813381	C4orf36	1.25696e-05	0.00480537	-151.606	32.9645	all genes	intragenic	0.8	1	0.997441	0.0188791
SOL (ACT)	chr15	99192214	IGF1R	1.26314e-05	0.00481396	-157.438	34.146	all genes	upstream	0.8	1	0.996403	0.0201534
SOL (ACT)	chr16	30662426	PRR14	1.28763e-05	0.00489203	-265.163	57.7012	all genes	intragenic	0.888889	1	0.998225	0.0111895
SOL (ACT)	chr3	113260269	SIDT1	1.30447e-05	0.00494066	128.574	27.9677	all genes	intragenic	0	0.1875	0.00662143	0.0249581
SOL (ACT)	chr17	48556374	RSAD1	1.31339e-05	0.0049591	-323.295	70.3897	all genes	intragenic	0.9	1	0.999039	0.00888815
SOL (ACT)	chr12	123459473	ABCB9	1.3356e-05	0.00502746	-173.343	37.6667	all genes	intragenic	0.894737	1	0.995538	0.0176943
SOL (ACT)	chr16	89574242	SPG7	1.34253e-05	0.00503802	-630.534	137.216	all genes	upstream	0.95	1	0.99904	0.00555052
SOL (ACT)	chr21	37432453	SETD4	1.3474e-05	0.00504084	-42.6042	9.33976	all genes	intragenic	0	1	0.992701	0.0803919
SOL (ACT)	chr19	56152835	ZNF581	1.37168e-05	0.00511604	-278.597	60.7007	all genes	intragenic	0.909091	1	0.997139	0.0130128
SOL (ACT)	chr5	141303242	DELE1	1.38475e-05	0.00514907	-209.627	45.8486	all genes	upstream	0.857143	1	0.997956	0.0146496
SOL (ACT)	chr22	25294634	SGSM1	1.39355e-05	0.00516609	25.2811	5.50651	all genes	intragenic	0	1	0.0682928	0.157973
SOL (ACT)	chr20	35328055	NDRG3	1.41599e-05	0.00522962	41.0632	9.05963	all genes	intragenic	0	1	0.0176748	0.100567
SOL (ACT)	chr7	35840479	SEPTIN7	1.43351e-05	0.00526636	-227.155	49.8763	all genes	upstream	0.636364	1	0.995745	0.0320035
SOL (ACT)	chr3	194407599	FAM43A	1.45644e-05	0.0053346	-78.7562	17.3393	all genes	intragenic	0.6	1	0.994854	0.0353548
SOL (ACT)	chr16	74402383	PDPR2P	1.47749e-05	0.00539554	-535.47	117.77	all genes	downstream	0.95	1	0.999223	0.00567246
SOL (ACT)	chr19	47616528	ZC3H4	1.50704e-05	0.00548706	-245.003	54.0429	all genes	intragenic	0.9	1	0.994795	0.0158653
SOL (ACT)	chr16	2274008	E4F1	1.56269e-05	0.00566348	-180.991	39.8732	all genes	intragenic	0.818182	1	0.997541	0.0164795
SOL (ACT)	chr5	140744172	PCDHGA1	1.56475e-05	0.00566348	-11.4378	2.52366	all genes	intragenic	0	1	0.571093	0.275271
SOL (ACT)	chr17	62502252	DDX5	1.66627e-05	0.00601311	-258.627	57.1823	all genes	intragenic	0.913043	1	0.997751	0.010226
SOL (ACT)	chr22	42949599	SERHL2	1.75525e-05	0.0063156	-98.9664	21.9875	all genes	upstream	0.227273	1	0.984127	0.0708342
SOL (ACT)	chr1	113044575	WNT2B	1.81153e-05	0.00648372	-291.608	64.9025	all genes	intragenic	0.714286	1	0.993861	0.032846
SOL (ACT)	chr17	79885663	MAFG-DT	1.81258e-05	0.00648372	-390.345	86.1899	all genes	upstream	0.916667	1	0.998796	0.00846689
SOL (ACT)	chr3	139258409	RBP1	1.82604e-05	0.00651285	-108.741	24.2347	all genes	intragenic	0.785714	1	0.9934	0.0285895
SOL (ACT)	chr17	73774823	H3-3B	1.84014e-05	0.00654407	-235.336	52.5383	all genes	intragenic	0.888889	1	0.998348	0.0124365
SOL (ACT)	chr2	216946561	PECR	1.88011e-05	0.00666682	-171.069	38.1192	all genes	downstream	0.818182	1	0.99812	0.0167487
SOL (ACT)	chr20	2633648	NOP56	1.89097e-05	0.00667377	-183.438	40.6757	all genes	intragenic	0.8	1	0.997783	0.0175338
SOL (ACT)	chr17	79885708	MAFG-DT	1.89298e-05	0.00667377	-386.371	85.4719	all genes	intragenic	0.916667	1	0.998451	0.0093678
SOL (ACT)	chr19	9272145	ZNF317	1.89969e-05	0.00667455	147.089	32.7474	all genes	intragenic	0	0.181818	0.00415011	0.0201182
SOL (ACT)	chr3	98312252	CPOX	1.90532e-05	0.00667455	-303	67.3298	all genes	intragenic	0.833333	1	0.996537	0.0190681
SOL (ACT)	chr2	23725284	KLHL29	1.90957e-05	0.00667455	-62.2001	13.8157	all genes	intragenic	0	0.846154	0.0280778	0.0905058
SOL (ACT)	chr7	120498118	TSPAN12	1.95885e-05	0.00682728	-168.565	37.6667	all genes	intragenic	0.8	1	0.997428	0.0172741
SOL (ACT)	chr1	249153401	ZNF692	1.96897e-05	0.00684307	-362.119	81.1523	all genes	downstream	0.923077	1	0.998666	0.00763221
SOL (ACT)	chr14	64932393	ZBTB25	1.99284e-05	0.0068869	-276.876	61.9859	all genes	intragenic	0.6	1	0.995422	0.0335404
SOL (ACT)	chr2	216946553	PECR	2.06347e-05	0.00710835	-170.685	38.2539	all genes	downstream	0.818182	1	0.997842	0.0167907
SOL (ACT)	chr3	9438353	THUMPD3-AS1	2.0738e-05	0.00710835	-60.5731	13.5537	all genes	intragenic	0.272727	1	0.994325	0.0602638
SOL (ACT)	chr16	19789236	IQCK	2.07435e-05	0.00710835	22.2335	4.99326	all genes	intragenic	0	1	0.080445	0.155547
SOL (ACT)	chr22	50913333	SBF1	2.10234e-05	0.00718415	-231.702	52.1405	all genes	intragenic	0.884615	1	0.998759	0.00977998
SOL (ACT)	chr12	54673899	CBX5	2.13164e-05	0.00724036	-782.947	174.611	all genes	intragenic	0.962963	1	0.999415	0.00406989
SOL (ACT)	chr6	18155450	TPMT	2.1325e-05	0.00724036	-217.021	48.589	all genes	downstream	0.866667	1	0.997288	0.0134409
SOL (ACT)	chr2	216946578	TMEM169	2.13655e-05	0.00724036	-170.082	38.1773	all genes	upstream	0.818182	1	0.997947	0.0168119
SOL (ACT)	chr16	27280138	NSMCE1-DT	2.15479e-05	0.007282	-267.249	60.0986	all genes	intragenic	0.875	1	0.998569	0.0109703
SOL (ACT)	chr16	66968476	CES2	2.16155e-05	0.00728471	-210.627	47.2184	all genes	intragenic	0.857143	1	0.997587	0.0133945
SOL (ACT)	chr18	46066192	CTIF	2.17536e-05	0.00731112	-293.887	66.0354	all genes	intragenic	0.236842	1	0.992821	0.0625479
SOL (ACT)	chr11	67168626	PPP1CA	2.20612e-05	0.0073942	-181.199	40.5616	all genes	intragenic	0.875	1	0.995203	0.0166239
SOL (ACT)	chr22	50913301	SBF1	2.24076e-05	0.00743895	-223.623	50.5062	all genes	intragenic	0.88	1	0.998869	0.010116
SOL (ACT)	chr11	47788577	FNBP4	2.24302e-05	0.00743895	-377.556	84.6446	all genes	intragenic	0.916667	1	0.999146	0.00762952
SOL (ACT)	chr3	9438336	THUMPD3-AS1	2.2438e-05	0.00743895	-60.3589	13.5739	all genes	intragenic	0.272727	1	0.994887	0.0599931
SOL (ACT)	chr3	9438342	THUMPD3-AS1	2.2438e-05	0.00743895	-60.3589	13.5739	all genes	intragenic	0.272727	1	0.994788	0.0599965
SOL (ACT)	chr5	141303204	DELE1	2.25221e-05	0.00744667	-202.83	45.6012	all genes	upstream	0.857143	1	0.997786	0.0148105
SOL (ACT)	chr16	68027589	DPEP2	2.28142e-05	0.00752291	-374.232	84.0276	all genes	intragenic	0.916667	1	0.997997	0.011759
SOL (ACT)	chr3	9438355	THUMPD3-AS1	2.30566e-05	0.0075824	-60.2176	13.5634	all genes	intragenic	0.272727	1	0.994512	0.060053
SOL (ACT)	chr16	12070457	SNX29	2.37516e-05	0.00779001	-272.127	61.1445	all genes	upstream	0.909091	1	0.998177	0.0109568
SOL (ACT)	chr4	83295543	HNRNPD	2.4366e-05	0.00796817	-463.026	104.473	all genes	downstream	0.933333	1	0.999077	0.00670631
SOL (ACT)	chr19	58662023	ZNF329	2.49718e-05	0.00812486	-146.382	33.228	all genes	intragenic	0.818182	1	0.996746	0.0182383
SOL (ACT)	chr12	83081183	TMTC2	2.54083e-05	0.00824496	-194.947	44.2201	all genes	intragenic	0.866667	1	0.996396	0.0156038
SOL (ACT)	chr16	27280155	NSMCE1-DT	2.55631e-05	0.00827323	-264.825	60.1448	all genes	intragenic	0.875	1	0.998662	0.0108386
SOL (ACT)	chr16	30663158	PRR14	2.63078e-05	0.0084918	-83.9054	19.1118	all genes	intragenic	0.588235	1	0.994684	0.0346659
SOL (ACT)	chr5	141303231	DELE1	2.64869e-05	0.00852709	-202.1	45.8689	all genes	upstream	0.857143	1	0.997806	0.0147392
SOL (ACT)	chr20	44993148	SLC35C2	2.69455e-05	0.008652	-334.695	75.7639	all genes	downstream	0.909091	1	0.997143	0.0109296
SOL (ACT)	chr16	89574232	SPG7	2.70558e-05	0.00866465	-442.068	100.094	all genes	upstream	0.928571	1	0.997598	0.010192
SOL (ACT)	chr10	97240658	SORBS1	2.76894e-05	0.00881404	-90.4976	20.6494	all genes	intragenic	0	0.375	0.0133989	0.0414707
SOL (ACT)	chr6	18155443	TPMT	2.77384e-05	0.00881404	-140.079	31.8478	all genes	downstream	0.840909	1	0.996304	0.0200563
SOL (ACT)	chr12	123459470	ABCB9	2.79016e-05	0.00884293	-169.147	38.3469	all genes	intragenic	0.894737	1	0.995985	0.017599
SOL (ACT)	chr11	108093567	ATM	2.8153e-05	0.00889954	-623.756	141.795	all genes	intragenic	0.923077	1	0.998857	0.00813919
SOL (ACT)	chr2	28630746	FOSL2	2.84152e-05	0.00895929	21.8827	4.98716	all genes	intragenic	0	1	0.0583905	0.150542
SOL (ACT)	chr20	32319750	ZNF341	2.85936e-05	0.00898502	-380.019	86.4673	all genes	upstream	0.916667	1	0.999084	0.00790555
SOL (ACT)	chr16	30006825	SMG1P2	2.86437e-05	0.00898502	-274.24	62.7	all genes	intragenic	0	1	0.992277	0.0811575
SOL (ACT)	chr16	69988315	CLEC18C	2.89777e-05	0.00906655	103.662	23.6747	all genes	intragenic	0	0.181818	0.011182	0.0321002
SOL (ACT)	chr19	39903083	PLEKHG2	2.94365e-05	0.00918658	-222.16	50.7614	all genes	upstream	0.85	1	0.998131	0.0139344
SOL (ACT)	chr17	46800745	PRAC2	2.97467e-05	0.00925299	-44.7824	10.1971	all genes	intragenic	0	1	0.959978	0.108289
SOL (ACT)	chr10	103539080	FGF8	2.98005e-05	0.00925299	-97.9105	22.3556	all genes	intragenic	0.666667	1	0.989101	0.0426574
SOL (ACT)	chr18	74207561	ZNF516-DT	3.14314e-05	0.00973303	-134.804	31.0527	all genes	intragenic	0.789474	1	0.997036	0.0195276
SOL (ACT)	chr4	6988756	TBC1D14	3.15057e-05	0.00973303	-266.563	61.1251	all genes	intragenic	0.9	1	0.997756	0.0125044
SOL (ACT)	chr20	60942227	LAMA5	3.17208e-05	0.00975254	-699.942	160.082	all genes	intragenic	0.954545	1	0.999491	0.00436057
SOL (ACT)	chr10	81205003	ZCCHC24	3.17617e-05	0.00975254	-192.646	43.9896	all genes	intragenic	0.875	1	0.998071	0.0137071
SOL (ACT)	chr12	861942	WNK1	3.1808e-05	0.00975254	-546.997	125.892	all genes	upstream	0.947368	1	0.999048	0.00591222
SOL (ACT)	chr11	113144034	NCAM1	3.21906e-05	0.00984516	46.2719	10.5863	all genes	intragenic	0	1	0.0428557	0.104051
SOL (ACT)	chr4	6988758	TBC1D14	3.39713e-05	0.0103639	-269.195	62.0082	all genes	intragenic	0.9	1	0.998765	0.0102699
SOL (ACT)	chr7	36406673	KIAA0895	3.46354e-05	0.0105402	-87.8932	20.2088	all genes	intragenic	0.78534	1	0.994071	0.0299286
SOL (ACT)	chr21	19191465	C21orf91	3.53754e-05	0.0107336	-342.304	79.0781	all genes	intragenic	0.923077	1	0.998189	0.00873241
SOL (ACT)	chr2	172949692	DLX1	3.54464e-05	0.0107336	-180.297	41.7124	all genes	upstream	0.833333	1	0.996247	0.0188291
SOL (ACT)	chr17	8868813	PIK3R5	3.55383e-05	0.0107348	-228.13	52.4483	all genes	intragenic	0.863636	1	0.997638	0.0135118
SOL (ACT)	chr11	108093598	ATM	3.6008e-05	0.0108499	-615.746	142.057	all genes	intragenic	0.923077	1	0.998823	0.00814578
SOL (ACT)	chr2	200323842	SATB2	3.61563e-05	0.0108678	-307.99	70.9227	all genes	intragenic	0.909091	1	0.997757	0.0110839
SOL (ACT)	chr3	9438351	THUMPD3-AS1	3.68608e-05	0.0110524	-58.6138	13.5745	all genes	intragenic	0.272727	1	0.994347	0.0601647
SOL (ACT)	chr17	79885679	MAFG-DT	3.80314e-05	0.0113756	-339.146	78.2508	all genes	upstream	0.916667	1	0.998036	0.0095287
SOL (ACT)	chr13	28712884	PAN3-AS1	3.91071e-05	0.0116494	-134.167	31.1096	all genes	intragenic	0.818182	1	0.993919	0.0226107
SOL (ACT)	chr8	128750070	MYC	3.91372e-05	0.0116494	-349.296	80.9956	all genes	intragenic	0.916667	1	0.998826	0.00840896
SOL (ACT)	chr5	80256552	RASGRF2	4.02729e-05	0.0119583	-74.5529	17.2421	all genes	intragenic	0.6	1	0.99444	0.0380263
SOL (ACT)	chr19	14583204	PTGER1	4.05781e-05	0.0120198	46.627	10.836	all genes	upstream	0	1	0.990044	0.0848921
SOL (ACT)	chr12	132690499	GALNT9	4.07533e-05	0.0120425	-22.8488	5.3114	all genes	intragenic	0	1	0.881399	0.178952
SOL (ACT)	chr9	37525288	FBXO10	4.08696e-05	0.0120478	82.705	19.1781	all genes	intragenic	0	0.333333	0.00945328	0.0400441
SOL (ACT)	chr13	41886196	NAA16	4.17643e-05	0.0122819	-171.552	39.8114	all genes	intragenic	0.8	1	0.997978	0.0182325
SOL (ACT)	chr10	121632955	MCMBP	4.20281e-05	0.0123298	-347.207	81.1282	all genes	intragenic	0.666667	1	0.996124	0.0284042
SOL (ACT)	chr20	2633650	NOP56	4.30078e-05	0.0125871	-168.915	39.3356	all genes	intragenic	0.8	1	0.997573	0.018163
SOL (ACT)	chr11	108093584	ATM	4.39372e-05	0.0128284	-608.827	142.186	all genes	intragenic	0.923077	1	0.998823	0.00814513
SOL (ACT)	chr2	242088554	PASK	4.43235e-05	0.0129104	-14.6764	3.42412	all genes	intragenic	0	1	0.859491	0.216926
SOL (ACT)	chr1	161719829	DUSP12	4.443e-05	0.0129106	-261.139	61.145	all genes	intragenic	0.913978	1	0.998452	0.010258
SOL (ACT)	chr15	50978581	TRPM7	4.55503e-05	0.0132048	-120.459	28.2224	all genes	intragenic	0.8125	1	0.995715	0.0243256
SOL (ACT)	chr20	43514147	YWHAB	4.65265e-05	0.013456	-264.89	62.3609	all genes	upstream	0.894737	1	0.997733	0.0105953
SOL (ACT)	chr16	27280151	NSMCE1-DT	4.70083e-05	0.0135632	-248.609	58.5651	all genes	intragenic	0.875	1	0.998418	0.0111047
SOL (ACT)	chr19	14583198	PTGER1	4.71771e-05	0.0135799	45.9935	10.789	all genes	upstream	0	1	0.986446	0.0869954
SOL (ACT)	chr4	73434913	ADAMTS3	4.7626e-05	0.0136769	-310.841	72.9586	all genes	downstream	0.928571	1	0.997776	0.00978991
SOL (ACT)	chr7	75623769	TMEM120A	4.82844e-05	0.0138335	-114.372	26.8809	all genes	intragenic	0.769231	1	0.995731	0.0230015
SOL (ACT)	chr1	207495326	CD55	4.99425e-05	0.0142752	-492.726	116.105	all genes	intragenic	0.941176	1	0.99893	0.00626545
SOL (ACT)	chr16	81348715	GAN	5.04064e-05	0.0143742	-188.503	44.3344	all genes	intragenic	0.846154	1	0.998391	0.0134686
SOL (ACT)	chr9	123476709	MEGF9	5.17304e-05	0.0146988	-372.524	88.2442	all genes	intragenic	0.928571	1	0.998718	0.00712214
SOL (ACT)	chr14	103800392	EIF5	5.1785e-05	0.0146988	-318.689	75.1573	all genes	intragenic	0.8	1	0.995805	0.0197362
SOL (ACT)	chr20	60942240	LAMA5	5.31032e-05	0.015038	-610.099	144.037	all genes	intragenic	0.954545	1	0.999272	0.0050414
SOL (ACT)	chr16	75682437	KARS1	5.39079e-05	0.0152307	-426.111	100.746	all genes	intragenic	0.894737	1	0.999203	0.00912721
SOL (ACT)	chr1	2232294	SKI	5.48571e-05	0.0154631	-88.0485	20.9895	all genes	intragenic	0.454545	1	0.995078	0.044007
SOL (ACT)	chr10	121632933	MCMBP	5.52008e-05	0.0155242	-273.841	65.0514	all genes	intragenic	0.923077	1	0.998001	0.0100766
SOL (ACT)	chr11	125495466	CHEK1	5.56303e-05	0.0156012	-221.093	52.4283	all genes	intragenic	0.857143	1	0.997145	0.016871
SOL (ACT)	chr11	65414526	SIPA1	5.57294e-05	0.0156012	136.007	32.2241	all genes	intragenic	0	0.2	0.00509284	0.0226274
SOL (ACT)	chr16	86542943	FENDRR	5.58655e-05	0.0156036	-15.0745	3.56284	all genes	downstream	0	1	0.907921	0.173472
SOL (ACT)	chr3	48884841	PRKAR2A	5.73423e-05	0.0159796	-340.125	81.2775	all genes	intragenic	0.9	1	0.998827	0.00853483
SOL (ACT)	chr15	101460191	LRRK1	5.77563e-05	0.0159901	-212.253	50.4281	all genes	intragenic	0.857143	1	0.9977	0.0134505
SOL (ACT)	chr20	2633625	NOP56	5.78112e-05	0.0159901	-164.949	39.1531	all genes	intragenic	0.8	1	0.997775	0.0180446
SOL (ACT)	chr2	239336168	ASB1	5.78891e-05	0.0159901	-312.46	74.4486	all genes	intragenic	0.909091	1	0.997277	0.0109887
SOL (ACT)	chr17	56591775	MTMR4	5.7903e-05	0.0159901	-142.592	33.8498	all genes	intragenic	0.818182	1	0.997397	0.0177049
SOL (ACT)	chr2	228882244	SPHKAP	5.92709e-05	0.016331	49.0934	11.7098	all genes	intragenic	0	0.5	0.0259356	0.0728729
SOL (ACT)	chr13	113765290	F7	5.96809e-05	0.0163726	142.878	34.0643	all genes	intragenic	0.740741	1	0.99651	0.0234408
SOL (ACT)	chr12	4430854	TIGAR	5.96895e-05	0.0163726	-182.838	43.466	all genes	intragenic	0.8125	1	0.997143	0.0185992
SOL (ACT)	chr19	45596673	PPP1R37	6.06275e-05	0.0165733	48.955	11.7397	all genes	intragenic	0	1	0.993304	0.080343
SOL (ACT)	chr3	98312242	CPOX	6.06921e-05	0.0165733	-265.616	63.3061	all genes	intragenic	0.891892	1	0.997411	0.0134749
SOL (ACT)	chr1	1959709	GABRD	6.15933e-05	0.0167446	19.653	4.70113	all genes	intragenic	0	1	0.119076	0.173462
SOL (ACT)	chr1	32254773	SPOCD1	6.24299e-05	0.0168512	-491.296	117.133	all genes	upstream	0.941176	1	0.999244	0.0056618
SOL (ACT)	chr12	56651505	ANKRD52	6.24636e-05	0.0168512	-161.858	38.6294	all genes	intragenic	0.833333	1	0.996514	0.0186126
SOL (ACT)	chr12	861940	WNK1	6.24707e-05	0.0168512	-516.019	123.796	all genes	upstream	0.947368	1	0.999325	0.005137
SOL (ACT)	chr19	53636187	ZNF415	6.25362e-05	0.0168512	-19.2237	4.58137	all genes	downstream	0	1	0.887508	0.163617
SOL (ACT)	chr20	3767036	CENPB	6.3625e-05	0.0171069	-59.569	14.2849	all genes	intragenic	0.6	1	0.994665	0.0399751
SOL (ACT)	chr8	42356359	SLC20A2	6.66745e-05	0.0178875	15.5338	3.72473	all genes	intragenic	0	1	0.182665	0.222158
SOL (ACT)	chr5	54519061	MCIDAS	6.8756e-05	0.0183654	-77.1517	18.4703	all genes	intragenic	0.705882	1	0.985557	0.0470113
SOL (ACT)	chr15	65579305	PARP16	6.91347e-05	0.0184263	-184.867	44.5316	all genes	downstream	0.833333	1	0.996838	0.0201136
SOL (ACT)	chr2	216946546	PECR	7.06778e-05	0.0187966	-158.48	38.2772	all genes	downstream	0.818182	1	0.997709	0.0169809
SOL (ACT)	chr11	6411531	SMPD1	7.12196e-05	0.0188996	-662.605	159.85	all genes	upstream	0.962963	1	0.999278	0.00453915
SOL (ACT)	chr12	123459458	ABCB9	7.23418e-05	0.0191559	-202.043	48.6079	all genes	intragenic	0.894737	1	0.997091	0.0137191
SOL (ACT)	chr16	67840705	RANBP10	7.34585e-05	0.0194096	-559.274	135.134	all genes	downstream	0.95	1	0.999428	0.00491482
SOL (ACT)	chr1	154298717	ATP8B2	7.39297e-05	0.019492	-34.8307	8.45313	all genes	intragenic	0.333333	1	0.986596	0.0749339
SOL (ACT)	chr9	140033576	GRIN1	7.44959e-05	0.019599	-421.152	101.762	all genes	upstream	0.944444	1	0.998666	0.00697327
SOL (ACT)	chr19	50180446	PRMT1	7.54589e-05	0.0198097	-360.226	87.5081	all genes	intragenic	0.923077	1	0.998905	0.00752665
SOL (ACT)	chr16	90028015	DEF8	7.59279e-05	0.0198902	76.4813	18.4768	all genes	intragenic	0	0.4	0.00749421	0.0401828
SOL (ACT)	chr7	140773114	TMEM178B	7.61971e-05	0.019918	-129.519	31.3271	all genes	upstream	0.8	1	0.996508	0.0220637
SOL (ACT)	chr1	92951398	GFI1	7.65218e-05	0.0199603	-573.089	138.842	all genes	intragenic	0.9	1	0.998673	0.00969847
SOL (ACT)	chr3	44620399	ZKSCAN7	7.69477e-05	0.0200287	41.9616	10.1827	all genes	intragenic	0	1	0.0154285	0.088397
SOL (ACT)	chr20	37075277	SNHG11	7.72608e-05	0.020054	-393.232	94.9648	all genes	upstream	0.928571	1	0.998623	0.00735842
SOL (ACT)	chr16	67661774	CTCF	7.75028e-05	0.020054	46.904	11.3826	all genes	intragenic	0	0.413793	0.0302208	0.0703024
SOL (ACT)	chr2	219757962	WNT10A	7.75369e-05	0.020054	-144.941	35.1296	all genes	intragenic	0.8125	1	0.997933	0.0165066
SOL (ACT)	chr7	66119859	RABGEF1	7.94238e-05	0.0204556	-167.348	40.6771	all genes	intragenic	0.833333	1	0.997976	0.0157549
SOL (ACT)	chr15	66797697	RPL4	8.11543e-05	0.0208567	-395.422	96.1684	all genes	intragenic	0.769231	1	0.997223	0.0208846
SOL (ACT)	chr11	67980148	KMT5B	8.15395e-05	0.0208567	-128.192	31.1446	all genes	intragenic	0.73913	1	0.993841	0.0303453
SOL (ACT)	chr9	123476712	MEGF9	8.1609e-05	0.0208567	-323.278	78.8756	all genes	intragenic	0.928571	1	0.998379	0.00798844
SOL (ACT)	chr11	62359258	TUT1	8.16632e-05	0.0208567	-30.7897	7.50972	all genes	downstream	0	1	0.993023	0.0816595
SOL (ACT)	chr2	73147825	EMX1	8.18873e-05	0.0208704	-161.526	39.2899	all genes	intragenic	0.777778	1	0.994596	0.0254421
SOL (ACT)	chr22	44287698	PNPLA5	8.20857e-05	0.0208774	-36.8063	8.98023	all genes	intragenic	0	1	0.962925	0.113023
SOL (ACT)	chr9	123691619	TRAF1	8.33396e-05	0.0211523	-186.447	45.2051	all genes	downstream	0.846154	1	0.996559	0.0168431
SOL (ACT)	chr5	43042529	LOC153684	8.39171e-05	0.0212548	-428.809	104.473	all genes	intragenic	0.9	1	0.998447	0.0107862
SOL (ACT)	chr8	41386921	GINS4	8.44208e-05	0.0213382	-276.2	67.487	all genes	intragenic	0.916667	1	0.997669	0.0118862
SOL (ACT)	chr7	66119841	RABGEF1	8.51091e-05	0.0214678	-166.791	40.7263	all genes	intragenic	0.833333	1	0.997693	0.0157463
SOL (ACT)	chr1	113044612	WNT2B	8.63544e-05	0.0217371	-255.12	62.4537	all genes	intragenic	0.4	1	0.992152	0.0545044
SOL (ACT)	chr7	140773079	TMEM178B	8.71041e-05	0.0218808	-140.532	34.2922	all genes	upstream	0.8	1	0.996244	0.0191321
SOL (ACT)	chr3	195611844	TNK2	8.76035e-05	0.0219612	150.84	36.8707	all genes	intragenic	0	0.0909091	0.00396509	0.0145319
SOL (ACT)	chr10	124639290	C10orf88B	8.83195e-05	0.0220954	-192.803	47.1737	all genes	intragenic	0.857143	1	0.996009	0.0184071
SOL (ACT)	chr12	59990098	SLC16A7	8.8732e-05	0.0221533	-318.656	77.8172	all genes	intragenic	0.916667	1	0.998715	0.00853373
SOL (ACT)	chr17	8868815	PIK3R5	9.00799e-05	0.022444	-120.427	29.3809	all genes	intragenic	0.75	1	0.996769	0.0247136
SOL (ACT)	chr3	9834444	TADA3	9.14209e-05	0.0227318	-683.896	167.92	all genes	intragenic	0.954545	1	0.999311	0.00481064
SOL (ACT)	chr7	66119865	RABGEF1	9.54339e-05	0.0236815	-164.214	40.4033	all genes	intragenic	0.833333	1	0.99774	0.0159655
SOL (ACT)	chr10	115439726	CASP7	9.61042e-05	0.0237996	-419.163	103.221	all genes	intragenic	0.9375	1	0.998799	0.00659265
SOL (ACT)	chr11	133023633	OPCML	9.72806e-05	0.0240147	13.0515	3.23047	all genes	intragenic	0	1	0.269525	0.259415
SOL (ACT)	chr10	65225712	JMJD1C	9.73654e-05	0.0240147	-389.061	96.0401	all genes	intragenic	0.9375	1	0.99822	0.00756964
SOL (ACT)	chr12	118810899	TAOK3	9.83044e-05	0.0241975	-305.647	75.2226	all genes	downstream	0.868421	1	0.997886	0.0142882
SOL (ACT)	chr19	8191807	FBN3	9.86873e-05	0.024243	33.0097	8.10714	all genes	intragenic	0	1	0.0352403	0.105973
SOL (ACT)	chr11	125495583	CHEK1	0.000100551	0.0245961	-301.401	74.4765	all genes	intragenic	0.923077	1	0.998324	0.00900774
SOL (ACT)	chr13	41886191	NAA16	0.000100728	0.0245961	-153.569	37.7305	all genes	intragenic	0.8	1	0.997744	0.0192575
SOL (ACT)	chr1	1342986	MRPL20	0.000102831	0.0250596	-458.008	112.628	all genes	downstream	0.941176	1	0.999014	0.00615738
SOL (ACT)	chr10	11935938	PROSER2-AS1	0.000103396	0.0251471	24.5728	6.05995	all genes	intragenic	0	1	0.0464539	0.123859
SOL (ACT)	chr13	114243973	TFDP1	0.000103601	0.0251471	-35.1534	8.68225	all genes	intragenic	0	1	0.0120679	0.0868406
SOL (ACT)	chr4	41363299	LIMCH1	0.000104187	0.0251961	-27.8883	6.90498	all genes	intragenic	0	1	0.986326	0.0908977
SOL (ACT)	chr1	156571415	GPATCH4	0.000104215	0.0251961	-414.231	101.956	all genes	downstream	0.933333	1	0.998708	0.0073316
SOL (ACT)	chr11	32457723	WT1-AS	0.000109116	0.0263291	-15.0154	3.73082	all genes	intragenic	0	1	0.845506	0.23165
SOL (ACT)	chr2	74734380	PCGF1	0.000110414	0.0265537	-57.9165	14.4432	all genes	intragenic	0.666667	1	0.987033	0.045434
SOL (ACT)	chr1	20987338	DDOST	0.000110481	0.0265537	-36.012	8.91692	all genes	intragenic	0	1	0.985139	0.0878886
SOL (ACT)	chr1	113044620	WNT2B	0.000111297	0.0266973	-253.716	63.1725	all genes	intragenic	0.4	1	0.993842	0.0502176
SOL (ACT)	chr9	2017512	SMARCA2	0.0001121	0.0268374	-260.463	64.7305	all genes	intragenic	0.909091	1	0.997506	0.0100192
SOL (ACT)	chr7	158051866	PTPRN2	0.000113194	0.0270462	35.4177	8.84436	all genes	intragenic	0	0.6	0.0416351	0.0933443
SOL (ACT)	chr3	38497029	ACVR2B	0.000114897	0.0273996	-248.388	61.6975	all genes	intragenic	0.888889	1	0.998758	0.009992
SOL (ACT)	chr6	41069120	NFYA	0.000118351	0.0281685	30.1602	7.5033	all genes	intragenic	0	0.5	0.0228425	0.0783528
SOL (ACT)	chr7	26904683	SKAP2	0.000118931	0.0282515	-170.708	42.4629	all genes	intragenic	0.764706	1	0.994651	0.0282358
SOL (ACT)	chr17	76127757	TMC6	0.000119675	0.0283731	-245.559	61.2481	all genes	intragenic	0.875	1	0.998294	0.0117283
SOL (ACT)	chr10	121632951	MCMBP	0.000120304	0.0284671	-308.207	77.0898	all genes	intragenic	0.923077	1	0.99865	0.00816822
SOL (ACT)	chr10	35624938	CCNY	0.000122463	0.0289221	-1247.58	312.06	all genes	intragenic	0.96875	1	0.99979	0.00255149
SOL (ACT)	chr11	59436564	PATL1	0.000123363	0.0290784	-233.95	58.5715	all genes	downstream	0.916667	1	0.99754	0.0119575
SOL (ACT)	chr22	26879767	HPS4	0.000123614	0.0290817	-258.386	64.7972	all genes	intragenic	0.904762	1	0.995098	0.0147645
SOL (ACT)	chr19	633948	POLRMT	0.000124477	0.0292283	-206.52	51.6942	all genes	downstream	0.90625	1	0.996932	0.013185
SOL (ACT)	chr19	50979941	FAM71E1	0.00012499	0.0292926	-228.723	57.2914	all genes	intragenic	0.904762	1	0.998238	0.00992376
SOL (ACT)	chr12	59990084	SLC16A7	0.000125339	0.0293183	-269.989	67.4968	all genes	intragenic	0.916667	1	0.997964	0.0100758
SOL (ACT)	chr1	249153373	ZNF692	0.000126012	0.0293432	-312.603	78.6344	all genes	downstream	0.923077	1	0.99893	0.00789839
SOL (ACT)	chr1	249153397	ZNF692	0.000126012	0.0293432	-312.603	78.6344	all genes	downstream	0.923077	1	0.998902	0.00790228
SOL (ACT)	chr1	17376084	SDHB	0.000126165	0.0293432	33.1098	8.27356	all genes	intragenic	0	1	0.0289862	0.0954936
SOL (ACT)	chr19	58662010	ZNF329	0.000126639	0.0293976	-125.411	31.536	all genes	intragenic	0.789474	1	0.995928	0.0257593
SOL (ACT)	chr15	43183257	TTBK2	0.000127109	0.0294509	44.6231	11.1563	all genes	intragenic	0	0.56	0.0284414	0.0664781
SOL (ACT)	chr1	29063228	YTHDF2	0.000127826	0.0295052	-213.457	53.6337	all genes	intragenic	0.882353	1	0.998486	0.0118229
SOL (ACT)	chr1	29063236	YTHDF2	0.000127826	0.0295052	-213.457	53.6337	all genes	intragenic	0.882353	1	0.998486	0.0118229
SOL (ACT)	chr17	48556392	RSAD1	0.000128631	0.029635	-243.932	61.1459	all genes	intragenic	0.9	1	0.997322	0.0110541
SOL (ACT)	chr2	99224886	COA5	0.000129691	0.0298232	47.717	11.9679	all genes	intragenic	0	1	0.992161	0.0840434
SOL (ACT)	chr22	19435408	HIRA	0.000130758	0.0299993	-313.504	78.9805	all genes	intragenic	0.933333	1	0.998619	0.00822573
SOL (ACT)	chr16	15188200	PDXDC1	0.000130948	0.0299993	-342.282	86.2391	all genes	intragenic	0.909091	1	0.997988	0.00992377
SOL (ACT)	chr10	72989362	UNC5B	0.000133535	0.0305348	18.5606	4.6496	all genes	intragenic	0	1	0.0824473	0.175677
SOL (ACT)	chr8	145133813	EXOSC4	0.000134569	0.0307139	-97.4284	24.5193	all genes	intragenic	0.714286	1	0.995945	0.028806
SOL (ACT)	chr2	99224891	COA5	0.000136062	0.0309391	47.5831	11.9742	all genes	intragenic	0	1	0.992024	0.0840473
SOL (ACT)	chr12	124204556	ATP6V0A2	0.000136359	0.0309492	15.3388	3.86056	all genes	intragenic	0	1	0.142836	0.222408
SOL (ACT)	chr6	20212376	MBOAT1	0.000137106	0.0310611	-301.88	76.2196	all genes	intragenic	0.909091	1	0.998645	0.0086057
SOL (ACT)	chr17	62502232	DDX5	0.000137932	0.0311308	-223.467	56.3808	all genes	intragenic	0.916667	1	0.99718	0.0106992
SOL (ACT)	chr8	41386924	GINS4	0.000137951	0.0311308	-197.476	49.8806	all genes	intragenic	0.872611	1	0.997411	0.0149755
SOL (ACT)	chr2	99224911	COA5	0.000138177	0.0311308	47.5299	11.9737	all genes	intragenic	0	1	0.992071	0.0843381
SOL (ACT)	chr2	99224895	COA5	0.000138624	0.0311742	47.7547	12.0279	all genes	intragenic	0	1	0.992105	0.0843383
SOL (ACT)	chr20	60877851	ADRM1	0.000143233	0.0321516	-259.207	65.5179	all genes	upstream	0.9	1	0.998585	0.0103026
SOL (ACT)	chr8	29206580	DUSP4	0.00014492	0.0324371	-155.364	39.4341	all genes	intragenic	0.85	1	0.996288	0.0170599
SOL (ACT)	chr21	47900880	DIP2A	0.000145036	0.0324371	348.286	88.075	all genes	intragenic	0	0.0857143	0.000876795	0.00784267
SOL (ACT)	chr1	94146991	BCAR3	0.000145954	0.032498	-85.1946	21.5446	all genes	intragenic	0.76	1	0.994827	0.0291553
SOL (ACT)	chr21	19191445	C21orf91	0.000145963	0.032498	-369.113	93.4961	all genes	intragenic	0.923077	1	0.998887	0.00763709
SOL (ACT)	chr21	46351948	LINC01547	0.000146105	0.032498	-172.597	43.6508	all genes	upstream	0.857143	1	0.997811	0.0152326
SOL (ACT)	chr17	30610087	RHBDL3	0.000149029	0.0330881	47.2198	12.0127	all genes	intragenic	0	1	0.0165961	0.0982539
SOL (ACT)	chr1	1710424	NADK	0.00015519	0.0343314	-274.262	69.8232	all genes	intragenic	0.9	1	0.998721	0.00940299
SOL (ACT)	chr9	140033612	GRIN1	0.000156981	0.034665	-268.636	68.3407	all genes	intragenic	0.815217	1	0.995922	0.01863
SOL (ACT)	chr21	43655018	ABCG1	0.000158272	0.0348871	-228.987	58.2402	all genes	intragenic	0.904762	1	0.998524	0.0108354
SOL (ACT)	chr8	145598173	ADCK5	0.000158842	0.0349499	-277.996	70.5998	all genes	intragenic	0.909091	1	0.998238	0.00976001
SOL (ACT)	chr2	219757952	WNT10A	0.000159247	0.0349761	-140.816	35.8304	all genes	intragenic	0.8125	1	0.997945	0.0165193
SOL (ACT)	chr8	87520809	RMDN1	0.000159966	0.035071	-235.801	59.914	all genes	intragenic	0.875	1	0.998194	0.0122666
SOL (ACT)	chr2	242742873	GAL3ST2	0.000160785	0.0351874	-23.2645	5.93317	all genes	intragenic	0	1	0.909389	0.133893
SOL (ACT)	chr1	156542413	IQGAP3	0.000161608	0.035302	-126.982	32.5096	all genes	downstream	0.846154	1	0.995871	0.0175829
SOL (ACT)	chr14	105487492	CDCA4	0.000161885	0.035302	-265.127	67.5953	all genes	downstream	0.9	1	0.99812	0.0101283
SOL (ACT)	chr19	9649169	ZNF426	0.000163931	0.0356376	-481.132	123.054	all genes	intragenic	0.941176	1	0.999115	0.00597379
SOL (ACT)	chr17	45772892	TBKBP1	0.000164102	0.0356376	-68.2559	17.3501	all genes	intragenic	0.565217	1	0.990752	0.0434302
SOL (ACT)	chr20	58515566	FAM217B	0.000164298	0.0356376	-176.891	45.1991	all genes	intragenic	0.833333	1	0.998124	0.014411
SOL (ACT)	chr2	219757982	WNT10A	0.000165895	0.0359202	-139.429	35.5955	all genes	intragenic	0.8125	1	0.997973	0.0165434
SOL (ACT)	chr2	138239745	THSD7B	0.000166328	0.0359504	19.9758	5.10475	all genes	intragenic	0	1	0.0812762	0.137778
SOL (ACT)	chr6	79944179	HMGN3	0.000170085	0.0366977	-217.468	55.6175	all genes	intragenic	0.9	1	0.998308	0.01122
SOL (ACT)	chr17	260059	C17orf97	0.000172641	0.0371835	-256.773	65.9819	all genes	upstream	0.916667	1	0.99857	0.00907835
SOL (ACT)	chr19	9649196	ZNF426	0.000178012	0.0382729	-482.508	124.132	all genes	intragenic	0.941176	1	0.999257	0.00587488
SOL (ACT)	chr9	111775640	CTNNAL1	0.000178923	0.0383756	-391.867	100.371	all genes	intragenic	0.944444	1	0.999159	0.00586835
SOL (ACT)	chr16	4852119	ROGDI	0.000179764	0.0383756	-73.901	19.0511	all genes	intragenic	0.555556	1	0.992555	0.0410426
SOL (ACT)	chr15	90555833	ZNF710	0.000179803	0.0383756	380.106	97.8915	all genes	intragenic	0	0.403509	0.00618304	0.043939
SOL (ACT)	chr3	33759212	CLASP2	0.000179832	0.0383756	-204.304	52.3487	all genes	intragenic	0.857143	1	0.998037	0.013312
SOL (ACT)	chr12	118810903	TAOK3	0.000180156	0.0383756	-284.614	73.0911	all genes	downstream	0.868421	1	0.997153	0.0145841
SOL (ACT)	chr12	88429385	C12orf29	0.000180372	0.0383756	-185.619	47.831	all genes	intragenic	0.857143	1	0.998337	0.0134085
SOL (ACT)	chr5	148205667	SH3TC2	0.000181276	0.0385011	-181.415	46.7324	all genes	intragenic	0.333333	1	0.993534	0.0546394
SOL (ACT)	chr2	99953978	TXNDC9	0.000182313	0.0386541	-357.826	92.1474	all genes	intragenic	0.928571	1	0.998864	0.00692514
SOL (ACT)	chr19	9649154	ZNF426	0.000183979	0.0389398	-487.587	125.735	all genes	intragenic	0.941176	1	0.999221	0.00598553
SOL (ACT)	chr1	107600018	PRMT6	0.000187979	0.0397178	-430.715	110.951	all genes	intragenic	0.6	1	0.99646	0.0345994
SOL (ACT)	chr12	113494909	DTX1	0.000190842	0.0402051	-95.0082	24.5976	all genes	upstream	0.7	1	0.995104	0.0268525
SOL (ACT)	chr7	97601346	CCZ1P-OR7E38P	0.000190943	0.0402051	-312.151	80.2198	all genes	intragenic	0.9375	1	0.99872	0.00724797
SOL (ACT)	chr17	1933688	DPH1	0.00019136	0.0402238	-58.3527	15.0627	all genes	intragenic	0.105263	1	0.958791	0.116826
SOL (ACT)	chr6	167737862	TTLL2	0.000192202	0.0403313	-34.3228	8.83702	all genes	upstream	0	1	0.0550874	0.115458
SOL (ACT)	chr11	74554403	XRRA1	0.000195368	0.0409257	146.221	37.6752	all genes	intragenic	0	0.133333	0.00361395	0.0185296
SOL (ACT)	chr22	29664266	EWSR1	0.000197701	0.0413436	-583.38	150.642	all genes	intragenic	0.944444	1	0.999196	0.00541133
SOL (ACT)	chr6	1612310	FOXC1	0.000199014	0.0415471	-16.4962	4.26353	all genes	intragenic	0	1	0.87136	0.212234
SOL (ACT)	chr21	43655049	ABCG1	0.000199537	0.0415853	-225.701	58.3448	all genes	intragenic	0.904762	1	0.998381	0.0109152
SOL (ACT)	chr19	12903760	JUNB	0.000201585	0.0418695	-19.6425	5.08955	all genes	intragenic	0	1	0.937723	0.139193
SOL (ACT)	chr15	55700536	DNAAF4-CCPG1	0.000203774	0.0422524	-44.0638	11.4219	all genes	intragenic	0.545455	1	0.970429	0.0717054
SOL (ACT)	chr19	39997892	DLL3	0.000206103	0.042591	-274.706	71.4714	all genes	intragenic	0.916667	1	0.997204	0.0107613
SOL (ACT)	chr2	207024364	EEF1B2	0.000209874	0.0432971	-18.0033	4.68031	all genes	intragenic	0	1	0.927119	0.167903
SOL (ACT)	chr20	35402249	DSN1	0.000210745	0.0434036	-102.089	26.4852	all genes	downstream	0.727273	1	0.996819	0.0241842
SOL (ACT)	chr2	20189829	WDR35	0.000212188	0.0436274	-287.596	74.7405	all genes	intragenic	0.923077	1	0.998779	0.00874651
SOL (ACT)	chr17	18086343	ALKBH5	0.00021381	0.043887	-353.976	92.2479	all genes	upstream	0.9375	1	0.997735	0.00939668
SOL (ACT)	chr21	43655014	ABCG1	0.000214887	0.0440341	-220.679	57.3805	all genes	intragenic	0.904762	1	0.99831	0.0110994
SOL (ACT)	chr2	10471470	HPCAL1	0.000216872	0.0442496	-607.414	158.289	all genes	intragenic	0.958333	1	0.999268	0.00448719
SOL (ACT)	chr9	6412670	UHRF2	0.000217384	0.0442496	-64.4414	16.7633	all genes	upstream	0.4	1	0.993387	0.052218
SOL (ACT)	chr5	43078711	LOC100506639	0.000217385	0.0442496	42.1534	10.9516	all genes	intragenic	0	1	0.0258377	0.107323
SOL (ACT)	chr8	134510989	ST3GAL1	0.000217912	0.0442832	-196.422	51.1661	all genes	intragenic	0.85	1	0.998027	0.0134826
SOL (ACT)	chr7	2443336	CHST12	0.000219208	0.0443991	-90.9367	23.6504	all genes	intragenic	0.642857	1	0.996813	0.0313416
SOL (ACT)	chr7	2443359	CHST12	0.000219208	0.0443991	-90.9367	23.6504	all genes	intragenic	0.642857	1	0.997315	0.0308516
SOL (ACT)	chr17	17184056	COPS3	0.000221602	0.0448097	-539.78	140.989	all genes	intragenic	0	1	0.992483	0.0822785
SOL (ACT)	chr11	66025531	KLC2	0.000222728	0.0449062	125.474	32.7117	all genes	intragenic	0.714286	1	0.995149	0.0262958
SOL (ACT)	chr19	56166394	U2AF2	0.000222813	0.0449062	-447.94	116.688	all genes	intragenic	0.774194	1	0.997197	0.0200219
SOL (ACT)	chr9	139838422	FBXW5	0.00022417	0.0451053	-55.1819	14.4044	all genes	intragenic	0.451613	1	0.994652	0.0476186
SOL (ACT)	chr19	37178770	ZNF567	0.000224729	0.0451436	-309.473	80.7666	all genes	intragenic	0.9375	1	0.997879	0.00997332
SOL (ACT)	chr12	124651978	ZNF664-RFLNA	0.000225813	0.0452202	114.758	29.9834	all genes	intragenic	0	0.210526	0.00816922	0.0261356
SOL (ACT)	chr11	35547374	PAMR1	0.00022585	0.0452202	-64.4788	16.7992	all genes	intragenic	0.354839	1	0.99045	0.0570034
SOL (ACT)	chr16	215969	HBM	0.000227553	0.0454126	-116.427	30.3637	all genes	upstream	0.876596	1	0.99404	0.0205558
SOL (ACT)	chr12	72057077	ZFC3H1	0.000228907	0.0456084	-200.57	52.3085	all genes	intragenic	0.88	1	0.998024	0.0115002
SOL (ACT)	chr1	33647279	TRIM62	0.000232892	0.0462368	-219.55	57.5766	all genes	intragenic	0.884615	1	0.99745	0.0121647
SOL (ACT)	chr1	173684086	KLHL20	0.000233314	0.0462368	-18.627	4.87289	all genes	intragenic	0	1	0.898243	0.170105
SOL (ACT)	chr11	45247913	PRDM11	0.000233573	0.0462368	19.1309	4.99896	all genes	intragenic	0	1	0.0733469	0.156975
SOL (ACT)	chr12	100593635	ACTR6	0.000236149	0.0466123	522.587	136.665	all genes	upstream	0.9375	1	0.998913	0.00774337
SOL (ACT)	chr18	10777077	PIEZO2	0.000236232	0.0466123	56.2117	14.7188	all genes	intragenic	0	0.30303	0.0242505	0.0531582
SOL (ACT)	chr7	156685774	LMBR1	0.000238046	0.0468947	-335.229	87.9938	all genes	intragenic	0.923077	1	0.998572	0.00905358
SOL (ACT)	chr3	184530033	VPS8	0.00023893	0.0469855	-462.326	121.3	all genes	intragenic	0.944444	1	0.9986	0.00569917
SOL (ACT)	chr1	24070055	ELOA	0.000239697	0.0469855	-19.8055	5.21358	all genes	intragenic	0	1	0.929418	0.163909
SOL (ACT)	chr3	51705557	TEX264	0.00023985	0.0469855	-407.26	106.961	all genes	intragenic	0.928571	1	0.998994	0.00669631
SOL (ACT)	chr17	48556360	RSAD1	0.000240043	0.0469855	-249.99	65.5105	all genes	intragenic	0.9	1	0.998703	0.00995752
SOL (ACT)	chr1	235813769	GNG4	0.000240523	0.0470042	-122.35	32.1515	all genes	intragenic	0.789474	1	0.99744	0.0211476
SOL (ACT)	chr5	175811672	NOP16	0.000241212	0.0470637	23.0441	6.03847	all genes	intragenic	0	1	0.0450504	0.109367
SOL (ACT)	chr12	122079485	ORAI1	0.000246756	0.0480687	26.9331	7.06662	all genes	intragenic	0	1	0.0305246	0.10054
SOL (ACT)	chr11	36399366	PRR5L	0.0002485	0.0483315	-147.023	38.6118	all genes	intragenic	0.862069	1	0.996761	0.0155399
SOL (ACT)	chr18	29523482	TRAPPC8	0.000250438	0.0486312	-368.785	97.5118	all genes	downstream	0.95	1	0.998783	0.00653269
SOL (ACT)	chr9	32552365	TOPORS	0.000251106	0.0486836	-275.342	72.338	all genes	intragenic	0.909091	1	0.998386	0.00987171
SOL (ACT)	chr16	89724417	SPATA33	0.000254112	0.0491288	-260.473	68.7988	all genes	intragenic	0.888889	1	0.998791	0.0106187
SOL (ACT)	chr7	2443343	CHST12	0.000254206	0.0491288	-89.8431	23.6254	all genes	intragenic	0.642857	1	0.997004	0.0309014
SOL (ACT)	chr17	79885684	MAFG-DT	0.000255198	0.0492428	-339.202	89.0676	all genes	upstream	0.916667	1	0.998705	0.00831325
SOL (ACT)	chr7	74166770	GTF2I	0.00025703	0.0495182	109.25	28.8809	all genes	intragenic	0	0.2	0.00582878	0.0259335
Bedtime (PSG)	chr5	92956911	FAM172A	1.53e-12	6.19e-09	2.45956	0.313446	GWAS-informed	intragenic	0.526316	1	0.995407	0.0406265
Bedtime (PSG)	chr5	92956875	FAM172A	8.53e-12	1.73e-08	2.34772	0.312268	GWAS-informed	intragenic	0.526316	1	0.995501	0.0404159
Bedtime (PSG)	chr7	113727472	FOXP2	1.17e-10	1.58e-07	1.34949	0.194274	GWAS-informed	intragenic	0.230769	1	0.989295	0.0640394
Bedtime (PSG)	chr7	1959919	MAD1L1	4.05e-09	3.82e-06	2.19804	0.34946	GWAS-informed	intragenic	0.56	1	0.993678	0.0404288
Bedtime (PSG)	chr7	1959933	MAD1L1	4.72e-09	3.82e-06	2.24123	0.358075	GWAS-informed	intragenic	0.56	1	0.99393	0.0391748
Bedtime (PSG)	chr11	61583318	FADS1	1.12e-08	5.91e-06	0.891524	0.146472	GWAS-informed	intragenic	0	1	0.989154	0.0834281
Bedtime (PSG)	chr11	113931707	ZBTB16	1.17e-08	5.91e-06	3.10452	0.509984	GWAS-informed	intragenic	0.745763	1	0.995571	0.0246532
Bedtime (PSG)	chr17	26926079	RSKR	9.77e-09	5.91e-06	1.02972	0.167882	GWAS-informed	intragenic	0	1	0.992095	0.0845011
Bedtime (PSG)	chr5	176882353	PRR7	4.9e-08	2.21e-05	3.78531	0.653841	GWAS-informed	intragenic	0.708333	1	0.997338	0.0244801
Bedtime (PSG)	chr5	176882335	PRR7	1.16e-07	3.62e-05	3.71048	0.661862	GWAS-informed	intragenic	0.708333	1	0.997776	0.0243204
Bedtime (PSG)	chr5	176882343	PRR7	1.05e-07	3.62e-05	3.74153	0.664876	GWAS-informed	intragenic	0.708333	1	0.997919	0.0242254
Bedtime (PSG)	chr5	176882349	PRR7	1.16e-07	3.62e-05	3.71048	0.661862	GWAS-informed	intragenic	0.708333	1	0.997776	0.0243204
Bedtime (PSG)	chr5	176882367	PRR7	1.16e-07	3.62e-05	3.71048	0.661862	GWAS-informed	intragenic	0.708333	1	0.997776	0.0243204
Bedtime (PSG)	chr5	176882337	PRR7	1.43e-07	3.63e-05	3.66689	0.659465	GWAS-informed	intragenic	0.708333	1	0.997402	0.0244391
Bedtime (PSG)	chr7	2206742	MAD1L1	1.41e-07	3.63e-05	-0.858021	0.154841	GWAS-informed	intragenic	0	1	0.0109138	0.0831647
Bedtime (PSG)	chr18	56807389	SEC11C	1.26e-07	3.63e-05	1.05998	0.188902	GWAS-informed	intragenic	0	1	0.992134	0.0858128
Bedtime (PSG)	chr5	176882359	PRR7	1.55e-07	3.7e-05	3.67344	0.662679	GWAS-informed	intragenic	0.708333	1	0.997654	0.0243529
Bedtime (PSG)	chr20	62669859	C20orf204	1.65e-07	3.73e-05	1.05734	0.190881	GWAS-informed	intragenic	0.290323	1	0.981151	0.0680493
Bedtime (PSG)	chr16	12541889	SNX29	6.66e-07	0.000139048	-0.60081	0.114743	GWAS-informed	intragenic	0	1	0.0405856	0.117836
Bedtime (PSG)	chr7	1969101	MAD1L1	3.29e-06	0.000634141	0.741173	0.152149	GWAS-informed	intragenic	0	1	0.0242346	0.0948096
Bedtime (PSG)	chr1	57888203	DAB1	5.41e-06	0.000996511	-0.956247	0.201105	GWAS-informed	intragenic	0	1	0.982312	0.0891651
Bedtime (PSG)	chr5	35230327	PRLR	5.81e-06	0.00102401	0.649273	0.137583	GWAS-informed	intragenic	0	1	0.982055	0.114316
Bedtime (PSG)	chr1	57888206	DAB1	6.39e-06	0.00107835	-0.935396	0.198378	GWAS-informed	intragenic	0	1	0.980097	0.0905422
Bedtime (PSG)	chr4	2660587	FAM193A	7.47e-06	0.00118306	-0.690157	0.1478	GWAS-informed	intragenic	0	0.7	0.0392917	0.0944095
Bedtime (PSG)	chr5	92956738	FAM172A	7.87e-06	0.00118306	-0.629469	0.135539	GWAS-informed	intragenic	0	1	0.953409	0.1099
Bedtime (PSG)	chr9	139315595	PMPCA	7.88e-06	0.00118306	-0.461333	0.0988684	GWAS-informed	intragenic	0	1	0.0516727	0.126496
Bedtime (PSG)	chr2	144140332	ARHGAP15	8.21e-06	0.00118804	-0.941511	0.20198	GWAS-informed	intragenic	0	1	0.0179412	0.0907181
Bedtime (PSG)	chr2	144140335	ARHGAP15	1.12e-05	0.00156435	-0.981593	0.214061	GWAS-informed	intragenic	0	1	0.0124789	0.087514
Bedtime (PSG)	chr1	57888190	DAB1	1.77e-05	0.00239774	-0.7427	0.166322	GWAS-informed	intragenic	0	1	0.971713	0.110797
Bedtime (PSG)	chr17	21315853	KCNJ12	1.86e-05	0.00243667	-0.51044	0.115766	GWAS-informed	intragenic	0	0.692308	0.08781	0.121025
Bedtime (PSG)	chr2	236579470	AGAP1	1.95e-05	0.00247495	-0.510422	0.115065	GWAS-informed	intragenic	0.08	1	0.971304	0.114489
Bedtime (PSG)	chr17	55523144	MSI2	2.42e-05	0.00297391	0.235706	0.0538757	GWAS-informed	intragenic	0	1	0.311004	0.275346
Bedtime (PSG)	chr9	139315774	PMPCA	2.58e-05	0.0030706	-0.85665	0.195932	GWAS-informed	intragenic	0	1	0.0213234	0.0931721
Bedtime (PSG)	chr19	4968717	KDM4B	3.16e-05	0.00366131	24.4047	5.64882	GWAS-informed	upstream	0.97619	1	0.999585	0.00287649
Bedtime (PSG)	chr1	201709860	NAV1	3.45e-05	0.00388256	0.50832	0.1188	GWAS-informed	intragenic	0	1	0.947773	0.128119
Bedtime (PSG)	chr16	23997698	PRKCB	3.75e-05	0.00410598	1.83637	0.429742	GWAS-informed	intragenic	0	0.384615	0.00602658	0.03546
Bedtime (PSG)	chr2	236784418	AGAP1	5.92e-05	0.00631071	-0.697545	0.167566	GWAS-informed	intragenic	0	0.666667	0.0280592	0.0860754
Bedtime (PSG)	chr5	35230313	PRLR	6.77e-05	0.00703214	0.555651	0.135148	GWAS-informed	intragenic	0	1	0.982055	0.1165
Bedtime (PSG)	chr8	10280482	MSRA	9.5e-05	0.0096261	-0.919342	0.227677	GWAS-informed	intragenic	0	0.566667	0.0169879	0.0638852
Bedtime (PSG)	chr19	10787726	ILF3	0.000105404	0.0104195	-0.850405	0.213129	GWAS-informed	intragenic	0	0.7	0.0179144	0.0720755
Bedtime (PSG)	chr8	31496902	NRG1	0.000110136	0.0106281	-0.429685	0.107464	GWAS-informed	upstream	0	1	0.887703	0.181031
Bedtime (PSG)	chr16	12415759	SNX29	0.00011969	0.0112815	-0.411625	0.103766	GWAS-informed	intragenic	0	1	0.0979231	0.151744
Bedtime (PSG)	chr11	118306006	KMT2A	0.000123059	0.0113355	-8.29749	2.10112	GWAS-informed	upstream	0.933333	1	0.99872	0.00755619
Bedtime (PSG)	chr5	137667846	CDC25C	0.000131054	0.0118036	11.1029	2.82178	GWAS-informed	intragenic	0.952381	1	0.999381	0.00513742
Bedtime (PSG)	chr5	59189507	PDE4D	0.000135672	0.0119539	0.408968	0.103824	GWAS-informed	intragenic	0	1	0.908645	0.155492
Bedtime (PSG)	chr12	114328241	RBM19	0.000169316	0.0146008	0.937506	0.241569	GWAS-informed	intragenic	0	0.448276	0.0208864	0.062159
Bedtime (PSG)	chr11	113931696	ZBTB16	0.000181219	0.0153017	-1.8132	0.470686	GWAS-informed	intragenic	0.692308	1	0.994533	0.0280331
Bedtime (PSG)	chr11	122820452	JHY	0.000196326	0.0162389	1.18333	0.309548	GWAS-informed	intragenic	0	0.4	0.0158042	0.0430973
Bedtime (PSG)	chr13	109367516	MYO16	0.000223435	0.0181117	0.839834	0.221739	GWAS-informed	intragenic	0	0.457143	0.0148162	0.0550614
Bedtime (PSG)	chr19	5110761	KDM4B	0.000250764	0.0199283	0.492369	0.130516	GWAS-informed	intragenic	0	1	0.0162473	0.0905249
Bedtime (PSG)	chr6	33652421	ITPR3	0.00037343	0.0285568	0.830813	0.226869	GWAS-informed	intragenic	0	0.741935	0.0192807	0.0722814
Bedtime (PSG)	chr7	1909687	MAD1L1	0.000366614	0.0285568	-0.60749	0.165986	GWAS-informed	intragenic	0	1	0.025062	0.104132
Bedtime (PSG)	chr14	57284213	OTX2-AS1	0.000411885	0.0309143	0.302271	0.0833432	GWAS-informed	intragenic	0	1	0.874225	0.204631
Bedtime (PSG)	chr5	76646925	PDE8B	0.000524977	0.0371874	-0.945089	0.266436	GWAS-informed	intragenic	0	0.537037	0.021376	0.0634208
Bedtime (PSG)	chr7	2238135	MAD1L1	0.000532166	0.0371874	-0.665307	0.18731	GWAS-informed	intragenic	0	0.55	0.0263012	0.070024
Bedtime (PSG)	chr10	93817241	CPEB3	0.000523886	0.0371874	0.520868	0.146646	GWAS-informed	intragenic	0	1	0.0177349	0.0995666
Bedtime (PSG)	chr17	32148024	ASIC2	0.000523956	0.0371874	0.424473	0.119807	GWAS-informed	intragenic	0	1	0.0557343	0.11817
Bedtime (PSG)	chr1	57888220	DAB1	0.000631462	0.0426553	-0.410871	0.117152	GWAS-informed	intragenic	0	1	0.875076	0.162044
Bedtime (PSG)	chr22	38841069	KCNJ4	0.000625904	0.0426553	-0.591279	0.168999	GWAS-informed	intragenic	0	0.875	0.0260232	0.0886056
Bedtime (PSG)	chr7	1882932	MAD1L1	0.000670764	0.0445673	0.277405	0.0798198	GWAS-informed	intragenic	0	1	0.142845	0.214046
Bedtime (PSG)	chr7	4079802	SDK1	0.000776106	0.0499295	-0.35186	0.102194	GWAS-informed	intragenic	0	1	0.0697893	0.150731
Bedtime (PSG)	chr19	5055268	KDM4B	0.000773782	0.0499295	-0.853729	0.24794	GWAS-informed	intragenic	0	0.588235	0.0133771	0.0627215
Bedtime (PSG)	chr2	113240584	TTL	1.38e-12	9.39e-08	3.7673	0.478925	all genes	intragenic	0.714286	1	0.997266	0.0247433
Bedtime (PSG)	chr5	92956911	FAM172A	1.53e-12	9.39e-08	2.45956	0.313446	all genes	intragenic	0.526316	1	0.995407	0.0406265
Bedtime (PSG)	chr9	132258570	LINC00963	7.75e-12	2.62e-07	1.07124	0.143628	all genes	intragenic	0	1	0.98607	0.0822531
Bedtime (PSG)	chr5	92956875	FAM172A	8.53e-12	2.62e-07	2.34772	0.312268	all genes	intragenic	0.526316	1	0.995501	0.0404159
Bedtime (PSG)	chr2	27434990	SLC5A6	1.76e-11	3.35e-07	15.4473	2.10043	all genes	intragenic	0.933333	1	0.999291	0.00596554
Bedtime (PSG)	chr21	37432401	SETD4	2e-11	3.35e-07	2.25291	0.306886	all genes	intragenic	0.5	1	0.995731	0.0418553
Bedtime (PSG)	chr21	37432408	SETD4	2.03e-11	3.35e-07	2.25359	0.307306	all genes	intragenic	0.5	1	0.996282	0.0415652
Bedtime (PSG)	chr21	37432432	SETD4	2.18e-11	3.35e-07	2.25161	0.307628	all genes	intragenic	0.5	1	0.996345	0.0415639
Bedtime (PSG)	chr21	37432394	SETD4	2.99e-11	4.08e-07	2.23788	0.308246	all genes	intragenic	0.5	1	0.996179	0.0415794
Bedtime (PSG)	chr11	46722403	ZNF408	3.75e-11	4.61e-07	0.847145	0.11661	all genes	intragenic	0	1	0.943715	0.110443
Bedtime (PSG)	chr22	24237682	MIF-AS1	4.85e-11	4.62e-07	10.8464	1.50676	all genes	intragenic	0.9	1	0.998824	0.00901222
Bedtime (PSG)	chr15	68569779	FEM1B	5.04e-11	4.62e-07	1.39287	0.193695	all genes	upstream	0.1875	1	0.99084	0.0702054
Bedtime (PSG)	chr3	196014497	PCYT1A	5.24e-11	4.62e-07	0.987652	0.13769	all genes	intragenic	0	1	0.990768	0.0848897
Bedtime (PSG)	chr11	64084832	TRMT112	5.27e-11	4.62e-07	5.90786	0.833475	all genes	intragenic	0.821429	1	0.99857	0.0142925
Bedtime (PSG)	chr13	72441184	DACH1	7.1e-11	5.82e-07	1.91368	0.269891	all genes	intragenic	0.363636	1	0.994384	0.0530743
Bedtime (PSG)	chr4	113436857	NEUROG2	9.63e-11	6.71e-07	0.850837	0.120501	all genes	intragenic	0	1	0.989047	0.0938642
Bedtime (PSG)	chr22	44287598	PNPLA5	9.74e-11	6.71e-07	2.17801	0.308338	all genes	intragenic	0.5	1	0.9931	0.0433333
Bedtime (PSG)	chr21	37432437	SETD4	9.83e-11	6.71e-07	2.17041	0.3086	all genes	intragenic	0.5	1	0.99561	0.0417522
Bedtime (PSG)	chr8	61591312	CHD7	1.04e-10	6.75e-07	2.99972	0.424545	all genes	upstream	0.666667	1	0.996104	0.0292034
Bedtime (PSG)	chr7	113727472	FOXP2	1.17e-10	7.2e-07	1.34949	0.194274	all genes	intragenic	0.230769	1	0.989295	0.0640394
Bedtime (PSG)	chr10	71331684	NEUROG3	1.71e-10	9.47e-07	1.57949	0.228994	all genes	upstream	0.473684	1	0.97745	0.0598219
Bedtime (PSG)	chr20	45280243	SLC13A3	1.76e-10	9.47e-07	0.978959	0.142128	all genes	intragenic	0	1	0.971381	0.0973254
Bedtime (PSG)	chr21	37432439	SETD4	1.77e-10	9.47e-07	2.15617	0.311598	all genes	intragenic	0.5	1	0.995951	0.0416082
Bedtime (PSG)	chr22	44287586	PNPLA5	2.49e-10	1.21e-06	2.16619	0.315023	all genes	intragenic	0.5	1	0.995377	0.0426051
Bedtime (PSG)	chr22	44287572	PNPLA5	2.49e-10	1.21e-06	2.11505	0.307609	all genes	intragenic	0.5	1	0.993443	0.0434025
Bedtime (PSG)	chr22	18334083	MICAL3	2.56e-10	1.21e-06	-0.823471	0.119769	all genes	intragenic	0	1	0.0449097	0.129252
Bedtime (PSG)	chr7	157498465	PTPRN2	2.85e-10	1.3e-06	0.939295	0.138137	all genes	intragenic	0	1	0.0172393	0.08702
Bedtime (PSG)	chr5	178771191	ADAMTS2	4.33e-10	1.9e-06	1.16111	0.172419	all genes	intragenic	0	1	0.989249	0.084549
Bedtime (PSG)	chr17	4851340	PFN1	5.9e-10	2.44e-06	2.78996	0.415751	all genes	intragenic	0.627451	1	0.996006	0.0319556
Bedtime (PSG)	chr1	9600223	SLC25A33	6.14e-10	2.44e-06	14.9829	2.22769	all genes	intragenic	0.95	1	0.99922	0.00596019
Bedtime (PSG)	chr6	43196959	DNPH1	6.14e-10	2.44e-06	11.7188	1.74722	all genes	intragenic	0.923077	1	0.998639	0.00803821
Bedtime (PSG)	chr19	12992274	DNASE2	6.44e-10	2.47e-06	1.63018	0.242556	all genes	intragenic	0.333333	1	0.990106	0.0597048
Bedtime (PSG)	chr5	180237754	MGAT1	9.45e-10	3.47e-06	24.2434	3.67063	all genes	intragenic	0.956522	1	0.999615	0.00375449
Bedtime (PSG)	chr15	43663492	TUBGCP4	9.58e-10	3.47e-06	3.23436	0.491066	all genes	intragenic	0.666667	1	0.997039	0.0279898
Bedtime (PSG)	chr11	46722264	ARHGAP1	1.09e-09	3.84e-06	2.48802	0.377649	all genes	downstream	0.576923	1	0.99621	0.0368124
Bedtime (PSG)	chr19	52407811	ZNF649	1.12e-09	3.84e-06	4.02428	0.618323	all genes	intragenic	0.782609	1	0.997614	0.0182656
Bedtime (PSG)	chr18	13084727	CEP192	1.22e-09	3.96e-06	0.89841	0.136568	all genes	intragenic	0	1	0.0173012	0.0901246
Bedtime (PSG)	chr17	55162672	AKAP1	1.22e-09	3.96e-06	24.0353	3.6632	all genes	intragenic	0.95	1	0.99964	0.00422566
Bedtime (PSG)	chr10	112432056	RBM20	1.28e-09	3.99e-06	11.9404	1.82659	all genes	intragenic	0.916667	1	0.999262	0.00717433
Bedtime (PSG)	chr7	99070342	ZNF789	1.32e-09	3.99e-06	-37.5167	5.77616	all genes	upstream	0.977273	1	0.999757	0.00216556
Bedtime (PSG)	chr5	121412561	LOX	1.33e-09	3.99e-06	0.935516	0.143034	all genes	intragenic	0	1	0.982936	0.0916408
Bedtime (PSG)	chr1	246729585	TFB2M	1.5e-09	4.39e-06	2.00942	0.306983	all genes	downstream	0.571429	1	0.99445	0.0422282
Bedtime (PSG)	chr5	178771200	ADAMTS2	1.56e-09	4.47e-06	1.12085	0.172806	all genes	intragenic	0	1	0.989404	0.0853372
Bedtime (PSG)	chr16	53208730	CHD9	1.73e-09	4.74e-06	-2.17981	0.336562	all genes	intragenic	0	0.388889	0.0120106	0.0404202
Bedtime (PSG)	chr14	38064583	FOXA1	1.73e-09	4.74e-06	0.94824	0.146972	all genes	downstream	0	1	0.982099	0.0908557
Bedtime (PSG)	chr1	246729578	TFB2M	2e-09	5.35e-06	2.04839	0.315745	all genes	downstream	0.586957	1	0.994527	0.0410855
Bedtime (PSG)	chr22	36902972	FOXRED2	2.17e-09	5.67e-06	0.922556	0.142466	all genes	intragenic	0	1	0.988234	0.088923
Bedtime (PSG)	chr15	90892514	GABARAPL3	2.6e-09	6.65e-06	-1.03656	0.164349	all genes	intragenic	0	1	0.0226358	0.0927642
Bedtime (PSG)	chr7	558508	PDGFA	3.17e-09	7.94e-06	2.83001	0.445509	all genes	intragenic	0.65	1	0.996253	0.0296591
Bedtime (PSG)	chr14	64932393	ZBTB25	3.38e-09	8.31e-06	2.74483	0.434968	all genes	intragenic	0.6	1	0.995422	0.0335404
Bedtime (PSG)	chr8	61591306	CHD7	3.49e-09	8.33e-06	2.70208	0.424465	all genes	upstream	0.666667	1	0.995069	0.0297905
Bedtime (PSG)	chr3	119813400	GSK3B	3.52e-09	8.33e-06	1.42465	0.226772	all genes	downstream	0.3125	1	0.990862	0.057291
Bedtime (PSG)	chr1	246729550	TFB2M	3.69e-09	8.56e-06	2.04504	0.321624	all genes	intragenic	0.6	1	0.994329	0.0402428
Bedtime (PSG)	chr1	246729640	CNST	3.92e-09	8.61e-06	1.44995	0.228336	all genes	intragenic	0.222222	1	0.994152	0.0671879
Bedtime (PSG)	chr1	246729658	CNST	3.92e-09	8.61e-06	1.44995	0.228336	all genes	intragenic	0.222222	1	0.994152	0.0671879
Bedtime (PSG)	chr1	246729670	CNST	3.92e-09	8.61e-06	1.44995	0.228336	all genes	intragenic	0.222222	1	0.994152	0.0671879
Bedtime (PSG)	chr7	1959919	MAD1L1	4.05e-09	8.73e-06	2.19804	0.34946	all genes	intragenic	0.56	1	0.993678	0.0404288
Bedtime (PSG)	chr1	246729636	CNST	4.31e-09	9.13e-06	1.3554	0.213959	all genes	upstream	0.176471	1	0.992063	0.0718194
Bedtime (PSG)	chr17	29159043	ATAD5	4.62e-09	9.64e-06	20.4375	3.25473	all genes	intragenic	0.947368	1	0.999531	0.00443337
Bedtime (PSG)	chr7	1959933	MAD1L1	4.72e-09	9.66e-06	2.24123	0.358075	all genes	intragenic	0.56	1	0.99393	0.0391748
Bedtime (PSG)	chr3	5229565	EDEM1	4.9e-09	9.88e-06	14.0106	2.22653	all genes	intragenic	0.928571	1	0.999075	0.00690037
Bedtime (PSG)	chr14	64932398	ZBTB25	5.37e-09	1.05e-05	2.77093	0.445626	all genes	intragenic	0.6	1	0.996262	0.0328858
Bedtime (PSG)	chr14	64932429	ZBTB25	5.4e-09	1.05e-05	2.7717	0.445824	all genes	intragenic	0.6	1	0.996284	0.0328757
Bedtime (PSG)	chr5	81267852	ATG10	5.56e-09	1.07e-05	29.8462	4.7683	all genes	intragenic	0.975	1	0.99957	0.00269802
Bedtime (PSG)	chr1	246729572	TFB2M	5.73e-09	1.08e-05	2.03826	0.325172	all genes	downstream	0.608696	1	0.994374	0.0398547
Bedtime (PSG)	chr4	108745898	SGMS2	5.8e-09	1.08e-05	2.95191	0.474553	all genes	intragenic	0.647059	1	0.99648	0.0294418
Bedtime (PSG)	chr17	15903432	TTC19	7.33e-09	1.34e-05	12.5268	2.01841	all genes	intragenic	0.916667	1	0.999198	0.00725315
Bedtime (PSG)	chr14	64932391	ZBTB25	7.52e-09	1.36e-05	2.76922	0.450241	all genes	intragenic	0.6	1	0.996725	0.0326747
Bedtime (PSG)	chr14	64932400	ZBTB25	7.81e-09	1.39e-05	2.73438	0.445131	all genes	intragenic	0.6	1	0.99606	0.0329746
Bedtime (PSG)	chr1	246729674	CNST	8.32e-09	1.46e-05	1.3851	0.223586	all genes	intragenic	0.222222	1	0.992281	0.068751
Bedtime (PSG)	chr9	123978328	GSN	8.6e-09	1.49e-05	-0.779932	0.126039	all genes	intragenic	0	1	0.0202425	0.101955
Bedtime (PSG)	chr2	118846019	INSIG2	9.36e-09	1.56e-05	1.44428	0.237124	all genes	upstream	0.266667	1	0.994918	0.0580109
Bedtime (PSG)	chr9	140468642	DPH7	9.36e-09	1.56e-05	1.10933	0.179671	all genes	intragenic	0	1	0.0123835	0.0882169
Bedtime (PSG)	chr17	76987938	CANT1	9.37e-09	1.56e-05	-0.870282	0.142263	all genes	intragenic	0	1	0.0261465	0.0907388
Bedtime (PSG)	chr2	175201279	SP9	9.74e-09	1.58e-05	1.09109	0.177871	all genes	intragenic	0	1	0.983146	0.0888961
Bedtime (PSG)	chr17	26926079	RSKR	9.77e-09	1.58e-05	1.02972	0.167882	all genes	intragenic	0	1	0.992095	0.0845011
Bedtime (PSG)	chr5	148033759	HTR4	9.91e-09	1.58e-05	1.10983	0.181032	all genes	intragenic	0	1	0.988814	0.085465
Bedtime (PSG)	chr4	8442721	TRMT44	1.05e-08	1.65e-05	7.98764	1.30019	all genes	intragenic	0.882353	1	0.99865	0.0108371
Bedtime (PSG)	chr18	77194602	NFATC1	1.07e-08	1.67e-05	0.911746	0.148713	all genes	intragenic	0	1	0.0229279	0.092349
Bedtime (PSG)	chr11	61583318	FADS1	1.12e-08	1.72e-05	0.891524	0.146472	all genes	intragenic	0	1	0.989154	0.0834281
Bedtime (PSG)	chr22	50355385	PIM3	1.14e-08	1.72e-05	2.04796	0.337695	all genes	intragenic	0.631579	1	0.990573	0.0357976
Bedtime (PSG)	chr11	113931707	ZBTB16	1.17e-08	1.74e-05	3.10452	0.509984	all genes	intragenic	0.745763	1	0.995571	0.0246532
Bedtime (PSG)	chr11	2292223	ASCL2	1.17e-08	1.74e-05	1.74447	0.286459	all genes	downstream	0.5	1	0.98978	0.0449149
Bedtime (PSG)	chr8	81786004	ZNF704	1.2e-08	1.75e-05	3.0058	0.495393	all genes	intragenic	0.666667	1	0.996676	0.0285361
Bedtime (PSG)	chr5	134376714	PITX1-AS1	1.3e-08	1.88e-05	2.13976	0.351305	all genes	intragenic	0.516129	1	0.992173	0.0443252
Bedtime (PSG)	chr12	71833336	TSPAN8	1.34e-08	1.92e-05	2.2871	0.375459	all genes	intragenic	0.6	1	0.99278	0.0380992
Bedtime (PSG)	chr6	30632695	DHX16	1.64e-08	2.29e-05	-1.2369	0.20457	all genes	intragenic	0	0.789474	0.0124221	0.0697199
Bedtime (PSG)	chr20	61377681	NTSR1	1.64e-08	2.29e-05	0.708015	0.11789	all genes	intragenic	0	1	0.0256344	0.112774
Bedtime (PSG)	chr3	195536173	MUC4	1.68e-08	2.32e-05	0.802795	0.132731	all genes	intragenic	0	1	0.0225923	0.098417
Bedtime (PSG)	chr20	31608812	BPIFB2	1.7e-08	2.32e-05	-0.725269	0.120307	all genes	intragenic	0	1	0.0398961	0.108544
Bedtime (PSG)	chr12	111020524	PPTC7	1.79e-08	2.41e-05	12.739	2.13814	all genes	intragenic	0.933333	1	0.999086	0.00601839
Bedtime (PSG)	chr9	136803335	VAV2	1.82e-08	2.43e-05	-0.534537	0.0890603	all genes	intragenic	0	1	0.0939814	0.180381
Bedtime (PSG)	chr2	134024277	NCKAP5	1.91e-08	2.52e-05	1.36168	0.226894	all genes	intragenic	0.285714	1	0.985382	0.0658075
Bedtime (PSG)	chr3	33114079	GLB1	2.07e-08	2.71e-05	-1.25951	0.211585	all genes	intragenic	0	0.710526	0.0121257	0.062928
Bedtime (PSG)	chr7	45960347	IGFBP3	2.22e-08	2.87e-05	-1.11248	0.187327	all genes	intragenic	0	1	0.982536	0.0867836
Bedtime (PSG)	chr8	37555841	ZNF703	2.57e-08	3.26e-05	1.47248	0.247534	all genes	intragenic	0.35	1	0.988762	0.0605068
Bedtime (PSG)	chr1	160582932	SLAMF1	2.58e-08	3.26e-05	-0.972574	0.16434	all genes	intragenic	0	1	0.0179815	0.0880768
Bedtime (PSG)	chr21	43373720	C2CD2	2.6e-08	3.26e-05	1.06531	0.179246	all genes	intragenic	0	1	0.982669	0.0873922
Bedtime (PSG)	chr21	35952822	RCAN1	2.88e-08	3.58e-05	-1.01984	0.173527	all genes	intragenic	0	1	0.011626	0.0823269
Bedtime (PSG)	chr17	79657156	HGS	3.28e-08	4.01e-05	-0.882617	0.15087	all genes	intragenic	0	1	0.0195224	0.089567
Bedtime (PSG)	chr4	186124979	CFAP97	3.29e-08	4.01e-05	1.45471	0.247099	all genes	intragenic	0.375	1	0.991824	0.0572687
Bedtime (PSG)	chr7	558503	PDGFA	3.61e-08	4.36e-05	2.60304	0.444723	all genes	intragenic	0.65	1	0.996506	0.0302039
Bedtime (PSG)	chr22	44287580	PNPLA5	3.68e-08	4.39e-05	1.69844	0.289644	all genes	intragenic	0.5	1	0.988358	0.0473206
Bedtime (PSG)	chr12	100536270	UHRF1BP1L	3.82e-08	4.51e-05	1.00331	0.171062	all genes	intragenic	0	1	0.991046	0.085755
Bedtime (PSG)	chr17	70116321	SOX9	3.98e-08	4.66e-05	0.935656	0.160334	all genes	upstream	0	1	0.985141	0.0898892
Bedtime (PSG)	chr20	60942245	LAMA5	4.1e-08	4.75e-05	0.959733	0.163878	all genes	intragenic	0	1	0.989591	0.0918629
Bedtime (PSG)	chr4	8475756	TRMT44	4.32e-08	4.96e-05	0.941648	0.162477	all genes	intragenic	0	1	0.0272582	0.0952748
Bedtime (PSG)	chr1	71513044	PTGER3	4.72e-08	5.37e-05	2.66727	0.462061	all genes	intragenic	0.642857	1	0.995323	0.0319379
Bedtime (PSG)	chr5	176882353	PRR7	4.9e-08	5.52e-05	3.78531	0.653841	all genes	intragenic	0.708333	1	0.997338	0.0244801
[truncated: 1,192 more rows]

## Sheet: pathway
Phenotype	GO	Term	Ont	N Total	N Mapped	qvalue	P.Mapped
SOL (Self-Report)	GO:0003700	DNA-binding transcription factor activity	MF	1441	58	0.00695759	4.57166e-07
SOL (Self-Report)	GO:0000981	DNA-binding transcription factor activity, RNA polymerase II-specific	MF	1389	56	0.00695759	7.02328e-07
SOL (Self-Report)	GO:0006357	regulation of transcription by RNA polymerase II	BP	2539	86	0.00695759	1.06432e-06
SOL (Self-Report)	GO:0000122	negative regulation of transcription by RNA polymerase II	BP	873	40	0.00695759	1.52169e-06
SOL (Self-Report)	GO:0009653	anatomical structure morphogenesis	BP	2694	89	0.00695759	1.8832e-06
SOL (Self-Report)	GO:0140110	transcription regulator activity	MF	1920	69	0.00695759	2.08139e-06
SOL (Self-Report)	GO:0048598	embryonic morphogenesis	BP	569	30	0.00695759	2.14089e-06
SOL (Self-Report)	GO:0007399	nervous system development	BP	2358	80	0.00744144	2.61688e-06
SOL (Self-Report)	GO:0043167	ion binding	MF	5996	165	0.0080459	3.18314e-06
SOL (Self-Report)	GO:0022008	neurogenesis	BP	1613	60	0.0083964	3.69089e-06
SOL (Self-Report)	GO:0019219	regulation of nucleobase-containing compound metabolic process	BP	4006	119	0.00994666	4.85803e-06
SOL (Self-Report)	GO:0009790	embryo development	BP	992	42	0.00994666	6.00329e-06
SOL (Self-Report)	GO:0032502	developmental process	BP	6469	174	0.00994666	6.10672e-06
SOL (Self-Report)	GO:0006366	transcription by RNA polymerase II	BP	2695	87	0.00994666	6.41551e-06
SOL (Self-Report)	GO:0043565	sequence-specific DNA binding	MF	1684	61	0.00994666	6.98432e-06
SOL (Self-Report)	GO:0051252	regulation of RNA metabolic process	BP	3738	112	0.00994666	7.05143e-06
SOL (Self-Report)	GO:0048699	generation of neurons	BP	1501	56	0.00994666	7.43299e-06
SOL (Self-Report)	GO:0005488	binding	MF	16459	368	0.0121897	9.64501e-06
SOL (Self-Report)	GO:0045934	negative regulation of nucleobase-containing compound metabolic process	BP	1520	56	0.0128328	1.0718e-05
SOL (Self-Report)	GO:0051253	negative regulation of RNA metabolic process	BP	1416	53	0.0139365	1.22524e-05
SOL (Self-Report)	GO:0000977	RNA polymerase II transcription regulatory region sequence-specific DNA binding	MF	1424	53	0.0155119	1.43193e-05
SOL (Self-Report)	GO:1990837	sequence-specific double-stranded DNA binding	MF	1583	57	0.0178339	1.72467e-05
SOL (Self-Report)	GO:0009889	regulation of biosynthetic process	BP	4252	122	0.0183186	1.92539e-05
SOL (Self-Report)	GO:0010556	regulation of macromolecule biosynthetic process	BP	4002	116	0.0183186	2.14897e-05
SOL (Self-Report)	GO:0000976	transcription regulatory region sequence-specific DNA binding	MF	1520	55	0.0183186	2.15079e-05
SOL (Self-Report)	GO:0001067	regulatory region nucleic acid binding	MF	1521	55	0.0183186	2.19049e-05
SOL (Self-Report)	GO:0003690	double-stranded DNA binding	MF	1675	59	0.0183186	2.30197e-05
SOL (Self-Report)	GO:0005515	protein binding	MF	13863	320	0.0183186	2.32592e-05
SOL (Self-Report)	GO:2000112	regulation of cellular macromolecule biosynthetic process	BP	3973	115	0.0183186	2.52568e-05
SOL (Self-Report)	GO:0006355	regulation of transcription, DNA-templated	BP	3464	103	0.0183186	2.64007e-05
SOL (Self-Report)	GO:1903506	regulation of nucleic acid-templated transcription	BP	3465	103	0.0183186	2.67217e-05
SOL (Self-Report)	GO:0045892	negative regulation of transcription, DNA-templated	BP	1309	49	0.0183186	2.68145e-05
SOL (Self-Report)	GO:1903507	negative regulation of nucleic acid-templated transcription	BP	1311	49	0.0183186	2.78822e-05
SOL (Self-Report)	GO:2001141	regulation of RNA biosynthetic process	BP	3469	103	0.0183186	2.80428e-05
SOL (Self-Report)	GO:0043229	intracellular organelle	CC	12931	302	0.0183186	2.85348e-05
SOL (Self-Report)	GO:1902679	negative regulation of RNA biosynthetic process	BP	1313	49	0.0183186	2.89889e-05
SOL (Self-Report)	GO:0043226	organelle	CC	14486	331	0.0183586	2.98593e-05
SOL (Self-Report)	GO:0032487	regulation of Rap protein signal transduction	BP	4	3	0.0193742	3.2809e-05
SOL (Self-Report)	GO:0030182	neuron differentiation	BP	1357	50	0.0193742	3.32144e-05
SOL (Self-Report)	GO:0031323	regulation of cellular metabolic process	BP	6150	163	0.0213964	3.76218e-05
SOL (Self-Report)	GO:0043169	cation binding	MF	4317	122	0.0218361	3.93548e-05
SOL (Self-Report)	GO:0044260	cellular macromolecule metabolic process	BP	8227	207	0.0233211	4.30562e-05
SOL (Self-Report)	GO:0023051	regulation of signaling	BP	3476	102	0.0266475	5.03689e-05
SOL (Self-Report)	GO:0005622	intracellular anatomical structure	CC	15267	344	0.0280237	5.42021e-05
SOL (Self-Report)	GO:1901363	heterocyclic compound binding	MF	6153	162	0.0295494	5.92653e-05
SOL (Self-Report)	GO:0048731	system development	BP	4887	134	0.0295494	5.97509e-05
SOL (Self-Report)	GO:0046872	metal ion binding	MF	4230	119	0.0299671	6.29906e-05
SOL (Self-Report)	GO:2000113	negative regulation of cellular macromolecule biosynthetic process	BP	1582	55	0.0299671	6.38359e-05
SOL (Self-Report)	GO:0009887	animal organ morphogenesis	BP	1026	40	0.0299671	6.45474e-05
SOL (Self-Report)	GO:0048856	anatomical structure development	BP	5948	157	0.033652	7.39637e-05
SOL (Self-Report)	GO:0010558	negative regulation of macromolecule biosynthetic process	BP	1593	55	0.034209	7.66918e-05
SOL (Self-Report)	GO:0097159	organic cyclic compound binding	MF	6233	163	0.0349504	8.06927e-05
SOL (Self-Report)	GO:0031326	regulation of cellular biosynthetic process	BP	4167	117	0.0349504	8.14266e-05
SOL (Self-Report)	GO:0000785	chromatin	CC	1222	45	0.0360178	8.54966e-05
SOL (Self-Report)	GO:1901362	organic cyclic compound biosynthetic process	BP	4354	121	0.0379413	9.17303e-05
SOL (Self-Report)	GO:0003677	DNA binding	MF	2484	77	0.0392469	9.66121e-05
SOL (Self-Report)	GO:0003674	molecular_function	MF	18337	395	0.0446931	0.000115353
SOL (Self-Report)	GO:0048568	embryonic organ development	BP	412	21	0.0446931	0.000117288
SOL (Self-Report)	GO:0031327	negative regulation of cellular biosynthetic process	BP	1658	56	0.0446931	0.000117416
SOL (Self-Report)	GO:0006351	transcription, DNA-templated	BP	3639	104	0.0446931	0.000119905
SOL (Self-Report)	GO:0097659	nucleic acid-templated transcription	BP	3641	104	0.0446931	0.000122523
SOL (Self-Report)	GO:0048705	skeletal system morphogenesis	BP	213	14	0.0446931	0.000123762
SOL (Self-Report)	GO:0034654	nucleobase-containing compound biosynthetic process	BP	4120	115	0.0446931	0.000123771
SOL (Self-Report)	GO:0009059	macromolecule biosynthetic process	BP	5009	135	0.0449706	0.000126516
SOL (Self-Report)	GO:0003824	catalytic activity	MF	5650	149	0.0470211	0.000136109
SOL (Self-Report)	GO:0030534	adult behavior	BP	117	10	0.0470211	0.00013893
SOL (Self-Report)	GO:0048706	embryonic skeletal system development	BP	117	10	0.0470211	0.00013893
SOL (Self-Report)	GO:0032774	RNA biosynthetic process	BP	3654	104	0.0470211	0.000140867
SOL (Self-Report)	GO:0010646	regulation of cell communication	BP	3440	99	0.0470211	0.00014262
SOL (PSG)	GO:0048856	anatomical structure development	BP	5948	165	0.00245068	1.54258e-07
SOL (PSG)	GO:0044260	cellular macromolecule metabolic process	BP	8227	212	0.00245068	2.15454e-07
SOL (PSG)	GO:0050793	regulation of developmental process	BP	2514	84	0.00458034	6.04027e-07
SOL (PSG)	GO:0006366	transcription by RNA polymerase II	BP	2695	87	0.00653387	1.53853e-06
SOL (PSG)	GO:0043226	organelle	CC	14486	326	0.00653387	1.61232e-06
SOL (PSG)	GO:0006357	regulation of transcription by RNA polymerase II	BP	2539	83	0.00653387	1.74302e-06
SOL (PSG)	GO:0005622	intracellular anatomical structure	CC	15267	339	0.00653387	2.01051e-06
SOL (PSG)	GO:0009058	biosynthetic process	BP	6216	165	0.00696442	3.0895e-06
SOL (PSG)	GO:0043229	intracellular organelle	CC	12931	297	0.00696442	3.33303e-06
SOL (PSG)	GO:0009888	tissue development	BP	2016	69	0.00696442	3.36248e-06
SOL (PSG)	GO:1901576	organic substance biosynthetic process	BP	6134	163	0.00696442	3.50485e-06
SOL (PSG)	GO:0032502	developmental process	BP	6469	170	0.00696442	3.6737e-06
SOL (PSG)	GO:0007275	multicellular organism development	BP	5454	148	0.00749238	4.28155e-06
SOL (PSG)	GO:0003674	molecular_function	MF	18337	386	0.00790385	4.86412e-06
SOL (PSG)	GO:0043231	intracellular membrane-bounded organelle	CC	11743	274	0.00841968	5.55168e-06
SOL (PSG)	GO:0031323	regulation of cellular metabolic process	BP	6150	162	0.00952515	6.6993e-06
SOL (PSG)	GO:0009059	macromolecule biosynthetic process	BP	5009	137	0.0109977	8.21844e-06
SOL (PSG)	GO:0044249	cellular biosynthetic process	BP	6036	159	0.0111376	8.81257e-06
SOL (PSG)	GO:0034645	cellular macromolecule biosynthetic process	BP	4947	135	0.0125119	1.1275e-05
SOL (PSG)	GO:0044271	cellular nitrogen compound biosynthetic process	BP	4905	134	0.0125119	1.17272e-05
SOL (PSG)	GO:0043227	membrane-bounded organelle	CC	13348	302	0.0125119	1.21591e-05
SOL (PSG)	GO:0045595	regulation of cell differentiation	BP	1620	57	0.0125119	1.23148e-05
SOL (PSG)	GO:0030154	cell differentiation	BP	4234	119	0.0125119	1.265e-05
SOL (PSG)	GO:0009889	regulation of biosynthetic process	BP	4252	119	0.0140881	1.54925e-05
SOL (PSG)	GO:0048731	system development	BP	4887	133	0.0140881	1.57402e-05
SOL (PSG)	GO:0000976	transcription regulatory region sequence-specific DNA binding	MF	1520	54	0.0140881	1.64178e-05
SOL (PSG)	GO:0001067	regulatory region nucleic acid binding	MF	1521	54	0.0140881	1.67207e-05
SOL (PSG)	GO:0051252	regulation of RNA metabolic process	BP	3738	107	0.0156779	1.92967e-05
SOL (PSG)	GO:0005488	binding	MF	16459	355	0.0163324	2.11934e-05
SOL (PSG)	GO:0005667	transcription regulator complex	CC	409	22	0.0163324	2.19451e-05
SOL (PSG)	GO:0045596	negative regulation of cell differentiation	BP	664	30	0.0163324	2.22561e-05
SOL (PSG)	GO:0000977	RNA polymerase II transcription regulatory region sequence-specific DNA binding	MF	1424	51	0.0166048	2.33573e-05
SOL (PSG)	GO:1990837	sequence-specific double-stranded DNA binding	MF	1583	55	0.0174683	2.53398e-05
SOL (PSG)	GO:0061061	muscle structure development	BP	607	28	0.0186568	2.9046e-05
SOL (PSG)	GO:0014045	establishment of endothelial blood-brain barrier	BP	4	3	0.0186568	2.96442e-05
SOL (PSG)	GO:0009653	anatomical structure morphogenesis	BP	2694	82	0.0186568	3.00311e-05
SOL (PSG)	GO:0048869	cellular developmental process	BP	4315	119	0.0186568	3.08909e-05
SOL (PSG)	GO:0043169	cation binding	MF	4317	119	0.0186568	3.15597e-05
SOL (PSG)	GO:0003690	double-stranded DNA binding	MF	1675	57	0.0186568	3.19846e-05
SOL (PSG)	GO:0072359	circulatory system development	BP	1140	43	0.0186744	3.28355e-05
SOL (PSG)	GO:0032774	RNA biosynthetic process	BP	3654	104	0.0187132	3.37263e-05
SOL (PSG)	GO:0042692	muscle cell differentiation	BP	362	20	0.0192436	3.55281e-05
SOL (PSG)	GO:0051093	negative regulation of developmental process	BP	929	37	0.0206203	3.89764e-05
SOL (PSG)	GO:0006351	transcription, DNA-templated	BP	3639	103	0.0237397	4.69579e-05
SOL (PSG)	GO:0010557	positive regulation of macromolecule biosynthetic process	BP	1818	60	0.0237397	4.69597e-05
SOL (PSG)	GO:0097659	nucleic acid-templated transcription	BP	3641	103	0.0237513	4.80266e-05
SOL (PSG)	GO:0046872	metal ion binding	MF	4230	116	0.024629	5.26363e-05
SOL (PSG)	GO:0005737	cytoplasm	CC	11847	271	0.024629	5.27957e-05
SOL (PSG)	GO:0019219	regulation of nucleobase-containing compound metabolic process	BP	4006	111	0.024629	5.30494e-05
SOL (PSG)	GO:0048513	animal organ development	BP	3522	100	0.0253014	5.58331e-05
SOL (PSG)	GO:0019538	protein metabolic process	BP	5665	147	0.0253014	5.68185e-05
SOL (PSG)	GO:0001708	cell fate specification	BP	88	9	0.0253014	5.78344e-05
SOL (PSG)	GO:2000112	regulation of cellular macromolecule biosynthetic process	BP	3973	110	0.02583	6.01779e-05
SOL (PSG)	GO:0002064	epithelial cell development	BP	207	14	0.0265726	6.37696e-05
SOL (PSG)	GO:0140110	transcription regulator activity	MF	1920	62	0.0265726	6.50812e-05
SOL (PSG)	GO:0009891	positive regulation of biosynthetic process	BP	1961	63	0.0265726	6.54124e-05
SOL (PSG)	GO:0014902	myotube differentiation	BP	111	10	0.0267665	6.75465e-05
SOL (PSG)	GO:0031328	positive regulation of cellular biosynthetic process	BP	1924	62	0.0267665	6.90869e-05
SOL (PSG)	GO:0031326	regulation of cellular biosynthetic process	BP	4167	114	0.0267665	6.99055e-05
SOL (PSG)	GO:0043565	sequence-specific DNA binding	MF	1684	56	0.0267665	7.0783e-05
SOL (PSG)	GO:0006807	nitrogen compound metabolic process	BP	10423	243	0.0267665	7.2181e-05
SOL (PSG)	GO:0051254	positive regulation of RNA metabolic process	BP	1686	56	0.0267665	7.30691e-05
SOL (PSG)	GO:1901362	organic cyclic compound biosynthetic process	BP	4354	118	0.0267665	7.43691e-05
SOL (PSG)	GO:0045944	positive regulation of transcription by RNA polymerase II	BP	1182	43	0.0267665	7.53025e-05
SOL (PSG)	GO:0044267	cellular protein metabolic process	BP	5097	134	0.0277584	8.13049e-05
SOL (PSG)	GO:0080090	regulation of primary metabolic process	BP	5940	152	0.0277584	8.14909e-05
SOL (PSG)	GO:0010556	regulation of macromolecule biosynthetic process	BP	4002	110	0.0277584	8.17536e-05
SOL (PSG)	GO:0000987	cis-regulatory region sequence-specific DNA binding	MF	1226	44	0.0280184	8.4396e-05
SOL (PSG)	GO:0031325	positive regulation of cellular metabolic process	BP	3208	92	0.0280184	8.49825e-05
SOL (PSG)	GO:0019438	aromatic compound biosynthetic process	BP	4195	114	0.0302847	9.31879e-05
SOL (PSG)	GO:0000981	DNA-binding transcription factor activity, RNA polymerase II-specific	MF	1389	48	0.0317226	9.90067e-05
SOL (PSG)	GO:0034654	nucleobase-containing compound biosynthetic process	BP	4120	112	0.0341095	0.000108959
SOL (PSG)	GO:0051171	regulation of nitrogen compound metabolic process	BP	5737	147	0.0341095	0.000109455
SOL (PSG)	GO:0000978	RNA polymerase II cis-regulatory region sequence-specific DNA binding	MF	1206	43	0.0362509	0.00011792
SOL (PSG)	GO:0048754	branching morphogenesis of an epithelial tube	BP	143	11	0.0377894	0.000124586
SOL (PSG)	GO:0006355	regulation of transcription, DNA-templated	BP	3464	97	0.0380034	0.000127249
SOL (PSG)	GO:1903506	regulation of nucleic acid-templated transcription	BP	3465	97	0.0380034	0.000128633
SOL (PSG)	GO:0043167	ion binding	MF	5996	152	0.0386758	0.000133462
SOL (PSG)	GO:2001141	regulation of RNA biosynthetic process	BP	3469	97	0.0386758	0.000134309
SOL (PSG)	GO:0044238	primary metabolic process	BP	10920	251	0.0391087	0.000137531
SOL (PSG)	GO:0003197	endocardial cushion development	BP	42	6	0.0447998	0.000159514
SOL (PSG)	GO:0045935	positive regulation of nucleobase-containing compound metabolic process	BP	1860	59	0.0449269	0.000161941
SOL (PSG)	GO:0004559	alpha-mannosidase activity	MF	15	4	0.0461952	0.000168544
SOL (PSG)	GO:0036503	ERAD pathway	BP	102	9	0.0493472	0.000182213
SOL (ACT)	GO:0050794	regulation of cellular process	BP	11346	374	0.000128418	5.64498e-09
SOL (ACT)	GO:0007399	nervous system development	BP	2358	108	0.000209519	2.75359e-08
SOL (ACT)	GO:0030154	cell differentiation	BP	4234	169	0.000209519	2.77616e-08
SOL (ACT)	GO:0048869	cellular developmental process	BP	4315	171	0.000209519	3.68401e-08
SOL (ACT)	GO:0030054	cell junction	CC	2040	96	0.000247254	5.4344e-08
SOL (ACT)	GO:0007275	multicellular organism development	BP	5454	202	0.00088623	2.33741e-07
SOL (ACT)	GO:0032502	developmental process	BP	6469	230	0.0017104	5.49588e-07
SOL (ACT)	GO:0043167	ion binding	MF	5996	216	0.0017104	6.01487e-07
SOL (ACT)	GO:0048856	anatomical structure development	BP	5948	214	0.00184233	7.85674e-07
SOL (ACT)	GO:0022008	neurogenesis	BP	1613	77	0.00184233	8.0985e-07
SOL (ACT)	GO:0050789	regulation of biological process	BP	12294	388	0.00192139	9.29063e-07
SOL (ACT)	GO:0098590	plasma membrane region	CC	1208	62	0.0019922	1.05087e-06
SOL (ACT)	GO:0065007	biological regulation	BP	13019	406	0.00207337	1.18483e-06
SOL (ACT)	GO:0003674	molecular_function	MF	18337	530	0.00219006	1.34779e-06
SOL (ACT)	GO:0048731	system development	BP	4887	180	0.0036615	2.41428e-06
SOL (ACT)	GO:0048762	mesenchymal cell differentiation	BP	231	20	0.00773606	5.44099e-06
SOL (ACT)	GO:0031323	regulation of cellular metabolic process	BP	6150	215	0.00863653	6.45395e-06
SOL (ACT)	GO:0045202	synapse	CC	1283	62	0.00923908	7.31036e-06
SOL (ACT)	GO:0010718	positive regulation of epithelial to mesenchymal transition	BP	51	9	0.00987374	8.24656e-06
SOL (ACT)	GO:0000785	chromatin	CC	1222	59	0.0144334	1.26893e-05
SOL (ACT)	GO:0005694	chromosome	CC	1782	78	0.0181982	1.68769e-05
SOL (ACT)	GO:0048617	embryonic foregut morphogenesis	BP	7	4	0.0181982	1.7599e-05
SOL (ACT)	GO:0048699	generation of neurons	BP	1501	68	0.0209944	2.1358e-05
SOL (ACT)	GO:0005488	binding	MF	16459	484	0.0209944	2.21489e-05
SOL (ACT)	GO:0046872	metal ion binding	MF	4230	155	0.0212619	2.33658e-05
SOL (ACT)	GO:0048523	negative regulation of cellular process	BP	5037	179	0.0219307	2.50647e-05
SOL (ACT)	GO:0009653	anatomical structure morphogenesis	BP	2694	107	0.0223377	2.7253e-05
SOL (ACT)	GO:0097060	synaptic membrane	CC	368	25	0.0223377	2.74937e-05
SOL (ACT)	GO:0043169	cation binding	MF	4317	157	0.0233411	3.04537e-05
SOL (ACT)	GO:0000122	negative regulation of transcription by RNA polymerase II	BP	873	45	0.0233411	3.07808e-05
SOL (ACT)	GO:0007440	foregut morphogenesis	BP	8	4	0.0252743	3.44412e-05
SOL (ACT)	GO:0030182	neuron differentiation	BP	1357	62	0.0275063	3.96907e-05
SOL (ACT)	GO:0009790	embryo development	BP	992	49	0.0275063	4.05154e-05
SOL (ACT)	GO:0060485	mesenchyme development	BP	287	21	0.0275063	4.11316e-05
SOL (ACT)	GO:0005737	cytoplasm	CC	11847	367	0.0275063	4.23193e-05
SOL (ACT)	GO:0016301	kinase activity	MF	728	39	0.0290406	4.60603e-05
SOL (ACT)	GO:0048518	positive regulation of biological process	BP	6257	213	0.0290406	4.7233e-05
SOL (ACT)	GO:0005515	protein binding	MF	13863	418	0.0369751	6.26006e-05
SOL (ACT)	GO:0080090	regulation of primary metabolic process	BP	5940	203	0.0369751	6.44724e-05
SOL (ACT)	GO:0045664	regulation of neuron differentiation	BP	190	16	0.0369751	6.5014e-05
SOL (ACT)	GO:0048522	positive regulation of cellular process	BP	5642	194	0.0406352	7.32358e-05
SOL (ACT)	GO:0043226	organelle	CC	14486	433	0.0446847	8.24985e-05
Bedtime (PSG)	GO:0032502	developmental process	BP	6469	471	2.51864e-11	1.10714e-15
Bedtime (PSG)	GO:0048468	cell development	BP	2034	192	3.17326e-11	2.78981e-15
Bedtime (PSG)	GO:0048856	anatomical structure development	BP	5948	437	5.26553e-11	6.94386e-15
Bedtime (PSG)	GO:0007275	multicellular organism development	BP	5454	402	7.36522e-10	1.29504e-13
Bedtime (PSG)	GO:0007399	nervous system development	BP	2358	207	1.40441e-09	3.08675e-13
Bedtime (PSG)	GO:0048731	system development	BP	4887	366	1.42611e-09	3.76133e-13
Bedtime (PSG)	GO:0005622	intracellular anatomical structure	CC	15267	918	5.00905e-09	1.65251e-12
Bedtime (PSG)	GO:0030182	neuron differentiation	BP	1357	135	5.00905e-09	1.7615e-12
Bedtime (PSG)	GO:0030154	cell differentiation	BP	4234	323	5.19093e-09	2.05365e-12
Bedtime (PSG)	GO:0005737	cytoplasm	CC	11847	747	7.61438e-09	3.61653e-12
Bedtime (PSG)	GO:0009653	anatomical structure morphogenesis	BP	2694	225	7.61438e-09	3.68184e-12
Bedtime (PSG)	GO:0048699	generation of neurons	BP	1501	144	8.65058e-09	4.56314e-12
Bedtime (PSG)	GO:0022008	neurogenesis	BP	1613	151	1.3885e-08	8.407e-12
Bedtime (PSG)	GO:0000904	cell morphogenesis involved in differentiation	BP	723	85	1.3885e-08	8.545e-12
Bedtime (PSG)	GO:0048869	cellular developmental process	BP	4315	324	2.13981e-08	1.41092e-11
Bedtime (PSG)	GO:0048666	neuron development	BP	1109	113	4.54622e-08	3.19748e-11
Bedtime (PSG)	GO:0003674	molecular_function	MF	18337	1048	1.38619e-07	1.08975e-10
Bedtime (PSG)	GO:0010646	regulation of cell communication	BP	3440	266	1.38619e-07	1.09681e-10
Bedtime (PSG)	GO:0032989	cellular component morphogenesis	BP	766	85	1.95917e-07	1.68267e-10
Bedtime (PSG)	GO:0005488	binding	MF	16459	965	1.95917e-07	1.72242e-10
Bedtime (PSG)	GO:0032990	cell part morphogenesis	BP	679	78	2.07476e-07	1.94677e-10
Bedtime (PSG)	GO:0023051	regulation of signaling	BP	3476	267	2.07476e-07	2.00645e-10
Bedtime (PSG)	GO:0048812	neuron projection morphogenesis	BP	645	75	2.49502e-07	2.52255e-10
Bedtime (PSG)	GO:0120039	plasma membrane bounded cell projection morphogenesis	BP	659	76	2.6525e-07	2.79836e-10
Bedtime (PSG)	GO:0048858	cell projection morphogenesis	BP	663	76	3.25231e-07	3.70323e-10
Bedtime (PSG)	GO:0000902	cell morphogenesis	BP	1004	102	3.25231e-07	3.71709e-10
Bedtime (PSG)	GO:0048667	cell morphogenesis involved in neuron differentiation	BP	579	69	3.95253e-07	4.69112e-10
Bedtime (PSG)	GO:0043226	organelle	CC	14486	868	5.76495e-07	7.09563e-10
Bedtime (PSG)	GO:0048513	animal organ development	BP	3522	267	5.99258e-07	7.7728e-10
Bedtime (PSG)	GO:0031175	neuron projection development	BP	977	99	5.99258e-07	7.90266e-10
Bedtime (PSG)	GO:0043167	ion binding	MF	5996	414	6.24615e-07	8.51161e-10
Bedtime (PSG)	GO:0051179	localization	BP	6792	459	7.55579e-07	1.06284e-09
Bedtime (PSG)	GO:0006464	cellular protein modification process	BP	3940	291	1.04434e-06	1.58713e-09
Bedtime (PSG)	GO:0036211	protein modification process	BP	3940	291	1.04434e-06	1.58713e-09
Bedtime (PSG)	GO:0120036	plasma membrane bounded cell projection organization	BP	1528	137	1.04434e-06	1.60674e-09
Bedtime (PSG)	GO:0030030	cell projection organization	BP	1568	139	1.5924e-06	2.51995e-09
Bedtime (PSG)	GO:0009790	embryo development	BP	992	98	2.25262e-06	3.66376e-09
Bedtime (PSG)	GO:0007411	axon guidance	BP	277	41	2.33702e-06	3.90376e-09
Bedtime (PSG)	GO:0097485	neuron projection guidance	BP	278	41	2.53539e-06	4.34658e-09
Bedtime (PSG)	GO:0065009	regulation of molecular function	BP	3162	240	3.97096e-06	6.98221e-09
Bedtime (PSG)	GO:1901564	organonitrogen compound metabolic process	BP	6635	445	4.1038e-06	7.39619e-09
Bedtime (PSG)	GO:0043412	macromolecule modification	BP	4155	300	4.75928e-06	8.78675e-09
Bedtime (PSG)	GO:0007409	axonogenesis	BP	460	56	5.21055e-06	9.84894e-09
Bedtime (PSG)	GO:0016043	cellular component organization	BP	6501	436	6.37981e-06	1.23395e-08
Bedtime (PSG)	GO:0044260	cellular macromolecule metabolic process	BP	8227	532	8.11784e-06	1.6058e-08
Bedtime (PSG)	GO:0032501	multicellular organismal process	BP	7834	510	8.60532e-06	1.74005e-08
Bedtime (PSG)	GO:0061564	axon development	BP	507	59	1.00922e-05	2.08508e-08
Bedtime (PSG)	GO:0051173	positive regulation of nitrogen compound metabolic process	BP	3024	227	2.45456e-05	5.17909e-08
Bedtime (PSG)	GO:0043169	cation binding	MF	4317	305	2.69802e-05	5.81137e-08
Bedtime (PSG)	GO:0005515	protein binding	MF	13863	826	2.79895e-05	6.20615e-08
Bedtime (PSG)	GO:0000785	chromatin	CC	1222	110	2.79895e-05	6.27485e-08
Bedtime (PSG)	GO:0030054	cell junction	CC	2040	164	3.48839e-05	7.97382e-08
Bedtime (PSG)	GO:0071840	cellular component organization or biogenesis	BP	6697	441	4.66875e-05	1.08771e-07
Bedtime (PSG)	GO:0019538	protein metabolic process	BP	5665	382	4.78502e-05	1.13583e-07
Bedtime (PSG)	GO:0046872	metal ion binding	MF	4230	298	4.88836e-05	1.18185e-07
Bedtime (PSG)	GO:0009966	regulation of signal transduction	BP	3074	228	5.18815e-05	1.27714e-07
Bedtime (PSG)	GO:0009887	animal organ morphogenesis	BP	1026	95	5.84535e-05	1.46461e-07
Bedtime (PSG)	GO:0060589	nucleoside-triphosphatase regulator activity	MF	511	57	6.09026e-05	1.55275e-07
Bedtime (PSG)	GO:0043227	membrane-bounded organelle	CC	13348	797	6.77192e-05	1.75631e-07
Bedtime (PSG)	GO:0044093	positive regulation of molecular function	BP	1748	143	8.48969e-05	2.23914e-07
Bedtime (PSG)	GO:0030695	GTPase regulator activity	MF	467	53	9.13436e-05	2.44932e-07
Bedtime (PSG)	GO:0009888	tissue development	BP	2016	160	9.82295e-05	2.67714e-07
Bedtime (PSG)	GO:0010604	positive regulation of macromolecule metabolic process	BP	3416	247	9.99156e-05	2.76702e-07
Bedtime (PSG)	GO:0043009	chordate embryonic development	BP	573	61	0.000105252	2.96108e-07
Bedtime (PSG)	GO:0006366	transcription by RNA polymerase II	BP	2695	202	0.000135746	3.87863e-07
Bedtime (PSG)	GO:0048522	positive regulation of cellular process	BP	5642	377	0.000140663	4.08095e-07
Bedtime (PSG)	GO:0009792	embryo development ending in birth or egg hatching	BP	592	62	0.000142063	4.18401e-07
Bedtime (PSG)	GO:0048598	embryonic morphogenesis	BP	569	60	0.000171053	5.11302e-07
Bedtime (PSG)	GO:0043229	intracellular organelle	CC	12931	772	0.000198505	6.02086e-07
Bedtime (PSG)	GO:0031325	positive regulation of cellular metabolic process	BP	3208	232	0.000230629	7.14769e-07
Bedtime (PSG)	GO:0045202	synapse	CC	1283	110	0.000230629	7.19796e-07
Bedtime (PSG)	GO:0006807	nitrogen compound metabolic process	BP	10423	639	0.00028544	9.0341e-07
Bedtime (PSG)	GO:0044267	cellular protein metabolic process	BP	5097	343	0.000303049	9.72462e-07
Bedtime (PSG)	GO:0032774	RNA biosynthetic process	BP	3654	258	0.000309524	1.00685e-06
Bedtime (PSG)	GO:0003002	regionalization	BP	326	40	0.000313107	1.03247e-06
Bedtime (PSG)	GO:0006351	transcription, DNA-templated	BP	3639	257	0.000313107	1.04603e-06
Bedtime (PSG)	GO:0097659	nucleic acid-templated transcription	BP	3641	257	0.000323202	1.09396e-06
Bedtime (PSG)	GO:0051254	positive regulation of RNA metabolic process	BP	1686	135	0.000477951	1.63876e-06
Bedtime (PSG)	GO:0007267	cell-cell signaling	BP	1672	134	0.000489815	1.71515e-06
Bedtime (PSG)	GO:1901362	organic cyclic compound biosynthetic process	BP	4354	298	0.000489815	1.7225e-06
Bedtime (PSG)	GO:0005575	cellular_component	CC	19520	1083	0.000508385	1.81015e-06
Bedtime (PSG)	GO:0019438	aromatic compound biosynthetic process	BP	4195	288	0.000598876	2.15868e-06
Bedtime (PSG)	GO:0008045	motor neuron axon guidance	BP	30	10	0.000602151	2.19695e-06
Bedtime (PSG)	GO:0005829	cytosol	CC	5281	351	0.000629105	2.32295e-06
Bedtime (PSG)	GO:0018130	heterocycle biosynthetic process	BP	4184	287	0.000652902	2.43952e-06
Bedtime (PSG)	GO:0007389	pattern specification process	BP	426	47	0.000678715	2.56581e-06
Bedtime (PSG)	GO:0006367	transcription initiation from RNA polymerase II promoter	BP	187	27	0.000729355	2.81405e-06
Bedtime (PSG)	GO:0007417	central nervous system development	BP	980	87	0.000729355	2.84224e-06
Bedtime (PSG)	GO:0045935	positive regulation of nucleobase-containing compound metabolic process	BP	1860	145	0.000729355	2.8685e-06
Bedtime (PSG)	GO:0005694	chromosome	CC	1782	140	0.000729355	2.88549e-06
Bedtime (PSG)	GO:0043231	intracellular membrane-bounded organelle	CC	11743	705	0.000754734	3.01907e-06
Bedtime (PSG)	GO:0050790	regulation of catalytic activity	BP	2502	185	0.000799394	3.23286e-06
Bedtime (PSG)	GO:0021953	central nervous system neuron differentiation	BP	178	26	0.000841324	3.43941e-06
Bedtime (PSG)	GO:0034654	nucleobase-containing compound biosynthetic process	BP	4120	282	0.00090239	3.72872e-06
Bedtime (PSG)	GO:0048518	positive regulation of biological process	BP	6257	405	0.000948362	3.96036e-06
Bedtime (PSG)	GO:0048706	embryonic skeletal system development	BP	117	20	0.000961936	4.09865e-06
Bedtime (PSG)	GO:0045893	positive regulation of transcription, DNA-templated	BP	1592	127	0.000961936	4.15025e-06
Bedtime (PSG)	GO:1903508	positive regulation of nucleic acid-templated transcription	BP	1592	127	0.000961936	4.15025e-06
Bedtime (PSG)	GO:0015937	coenzyme A biosynthetic process	BP	10	6	0.000961936	4.18619e-06
Bedtime (PSG)	GO:1902680	positive regulation of RNA biosynthetic process	BP	1593	127	0.000974022	4.28161e-06
Bedtime (PSG)	GO:0006352	DNA-templated transcription, initiation	BP	249	32	0.00103382	4.58993e-06
Bedtime (PSG)	GO:0044238	primary metabolic process	BP	10920	660	0.00103893	4.65828e-06
Bedtime (PSG)	GO:0048704	embryonic skeletal system morphogenesis	BP	90	17	0.00117916	5.33884e-06
Bedtime (PSG)	GO:0006357	regulation of transcription by RNA polymerase II	BP	2539	186	0.0011852	5.42623e-06
Bedtime (PSG)	GO:0110165	cellular anatomical entity	CC	19334	1074	0.0011852	5.47041e-06
Bedtime (PSG)	GO:0048523	negative regulation of cellular process	BP	5037	334	0.00127543	5.94291e-06
Bedtime (PSG)	GO:0043085	positive regulation of catalytic activity	BP	1405	114	0.00132945	6.25307e-06
Bedtime (PSG)	GO:0050793	regulation of developmental process	BP	2514	184	0.00137354	6.52083e-06
Bedtime (PSG)	GO:0032879	regulation of localization	BP	2782	200	0.00157468	7.61304e-06
Bedtime (PSG)	GO:0005085	guanyl-nucleotide exchange factor activity	MF	197	27	0.00157468	7.61419e-06
Bedtime (PSG)	GO:0003690	double-stranded DNA binding	MF	1675	131	0.00160086	7.81112e-06
Bedtime (PSG)	GO:1990837	sequence-specific double-stranded DNA binding	MF	1583	125	0.00165634	8.15466e-06
Bedtime (PSG)	GO:0050794	regulation of cellular process	BP	11346	680	0.00196725	9.77183e-06
Bedtime (PSG)	GO:0048583	regulation of response to stimulus	BP	4208	284	0.00213721	1.071e-05
Bedtime (PSG)	GO:0048705	skeletal system morphogenesis	BP	213	28	0.00229265	1.15897e-05
Bedtime (PSG)	GO:0009893	positive regulation of metabolic process	BP	3705	254	0.00240648	1.22709e-05
Bedtime (PSG)	GO:0051128	regulation of cellular component organization	BP	2335	171	0.0027711	1.4252e-05
Bedtime (PSG)	GO:0098794	postsynapse	CC	604	58	0.00277784	1.44088e-05
Bedtime (PSG)	GO:0021675	nerve development	BP	69	14	0.00290559	1.51991e-05
Bedtime (PSG)	GO:0044271	cellular nitrogen compound biosynthetic process	BP	4905	323	0.00321567	1.69625e-05
Bedtime (PSG)	GO:0007167	enzyme linked receptor protein signaling pathway	BP	1072	90	0.00328964	1.74973e-05
Bedtime (PSG)	GO:0007169	transmembrane receptor protein tyrosine kinase signaling pathway	BP	737	67	0.00355595	1.90701e-05
Bedtime (PSG)	GO:0000976	transcription regulatory region sequence-specific DNA binding	MF	1520	119	0.00373083	2.0172e-05
Bedtime (PSG)	GO:0001067	regulatory region nucleic acid binding	MF	1521	119	0.00381126	2.07744e-05
Bedtime (PSG)	GO:0006355	regulation of transcription, DNA-templated	BP	3464	238	0.00398174	2.18787e-05
Bedtime (PSG)	GO:1903506	regulation of nucleic acid-templated transcription	BP	3465	238	0.00402937	2.23175e-05
Bedtime (PSG)	GO:0051252	regulation of RNA metabolic process	BP	3738	254	0.00411147	2.33758e-05
Bedtime (PSG)	GO:0030199	collagen fibril organization	BP	54	12	0.00411147	2.34288e-05
Bedtime (PSG)	GO:0140096	catalytic activity, acting on a protein	MF	2242	164	0.00411147	2.34293e-05
Bedtime (PSG)	GO:0034330	cell junction organization	BP	699	64	0.00411147	2.35206e-05
Bedtime (PSG)	GO:0009987	cellular process	BP	17912	1008	0.00411147	2.36759e-05
Bedtime (PSG)	GO:0045595	regulation of cell differentiation	BP	1620	125	0.00413194	2.40677e-05
Bedtime (PSG)	GO:2001141	regulation of RNA biosynthetic process	BP	3469	238	0.00413194	2.4157e-05
Bedtime (PSG)	GO:0043565	sequence-specific DNA binding	MF	1684	129	0.00420544	2.47716e-05
Bedtime (PSG)	GO:0000981	DNA-binding transcription factor activity, RNA polymerase II-specific	MF	1389	110	0.00441618	2.6207e-05
Bedtime (PSG)	GO:0007423	sensory organ development	BP	534	52	0.00455975	2.72595e-05
Bedtime (PSG)	GO:0009058	biosynthetic process	BP	6216	396	0.00460226	2.77159e-05
Bedtime (PSG)	GO:0019899	enzyme binding	MF	1950	145	0.0055208	3.34903e-05
Bedtime (PSG)	GO:0045936	negative regulation of phosphate metabolic process	BP	525	51	0.00566462	3.46117e-05
Bedtime (PSG)	GO:0010563	negative regulation of phosphorus metabolic process	BP	526	51	0.00591191	3.63826e-05
Bedtime (PSG)	GO:0007610	behavior	BP	541	52	0.00622159	3.85619e-05
Bedtime (PSG)	GO:1901576	organic substance biosynthetic process	BP	6134	390	0.00649047	4.05137e-05
Bedtime (PSG)	GO:0009059	macromolecule biosynthetic process	BP	5009	326	0.00651277	4.09392e-05
Bedtime (PSG)	GO:0044237	cellular metabolic process	BP	11204	667	0.00676632	4.28305e-05
Bedtime (PSG)	GO:0097060	synaptic membrane	CC	368	39	0.00695023	4.43001e-05
Bedtime (PSG)	GO:0021602	cranial nerve morphogenesis	BP	26	8	0.0069704	4.50415e-05
Bedtime (PSG)	GO:0021772	olfactory bulb development	BP	26	8	0.0069704	4.50415e-05
Bedtime (PSG)	GO:0010557	positive regulation of macromolecule biosynthetic process	BP	1818	136	0.0070078	4.55912e-05
Bedtime (PSG)	GO:0003677	DNA binding	MF	2484	177	0.00707216	4.65569e-05
Bedtime (PSG)	GO:0023052	signaling	BP	6731	423	0.00707216	4.66317e-05
Bedtime (PSG)	GO:0008150	biological_process	BP	18862	1050	0.00709818	4.71153e-05
Bedtime (PSG)	GO:0006928	movement of cell or subcellular component	BP	2257	163	0.00733638	4.90189e-05
Bedtime (PSG)	GO:0051056	regulation of small GTPase mediated signal transduction	BP	319	35	0.00789899	5.31252e-05
Bedtime (PSG)	GO:0019219	regulation of nucleobase-containing compound metabolic process	BP	4006	267	0.00810835	5.48897e-05
Bedtime (PSG)	GO:0045892	negative regulation of transcription, DNA-templated	BP	1309	103	0.00904488	6.16272e-05
Bedtime (PSG)	GO:0003824	catalytic activity	MF	5650	361	0.00922018	6.32269e-05
Bedtime (PSG)	GO:1903507	negative regulation of nucleic acid-templated transcription	BP	1311	103	0.00947632	6.53999e-05
Bedtime (PSG)	GO:1902679	negative regulation of RNA biosynthetic process	BP	1313	103	0.00999016	6.93853e-05
Bedtime (PSG)	GO:0000977	RNA polymerase II transcription regulatory region sequence-specific DNA binding	MF	1424	110	0.0103987	7.30744e-05
Bedtime (PSG)	GO:0007154	cell communication	BP	6744	422	0.0103987	7.33693e-05
Bedtime (PSG)	GO:0043269	regulation of ion transport	BP	1315	103	0.0103987	7.35942e-05
Bedtime (PSG)	GO:0003700	DNA-binding transcription factor activity	MF	1441	111	0.0106496	7.58375e-05
Bedtime (PSG)	GO:0015936	coenzyme A metabolic process	BP	15	6	0.0110239	7.89877e-05
Bedtime (PSG)	GO:0043087	regulation of GTPase activity	BP	487	47	0.0111573	8.12444e-05
Bedtime (PSG)	GO:0021988	olfactory lobe development	BP	28	8	0.0111573	8.13868e-05
Bedtime (PSG)	GO:0007264	small GTPase mediated signal transduction	BP	501	48	0.0111573	8.18667e-05
Bedtime (PSG)	GO:0034645	cellular macromolecule biosynthetic process	BP	4947	320	0.0111573	8.19055e-05
Bedtime (PSG)	GO:0006935	chemotaxis	BP	643	58	0.0114849	8.48154e-05
Bedtime (PSG)	GO:0045944	positive regulation of transcription by RNA polymerase II	BP	1182	94	0.0119602	8.88511e-05
Bedtime (PSG)	GO:0042330	taxis	BP	645	58	0.0122268	9.22804e-05
Bedtime (PSG)	GO:1902742	apoptotic process involved in development	BP	36	9	0.0122268	9.25703e-05
Bedtime (PSG)	GO:0051345	positive regulation of hydrolase activity	BP	776	67	0.0122268	9.26166e-05
Bedtime (PSG)	GO:0071363	cellular response to growth factor stimulus	BP	703	62	0.0122268	9.29817e-05
Bedtime (PSG)	GO:0040011	locomotion	BP	1979	144	0.0131758	0.000100778
Bedtime (PSG)	GO:0046983	protein dimerization activity	MF	1034	84	0.0135791	0.000104459
Bedtime (PSG)	GO:0051171	regulation of nitrogen compound metabolic process	BP	5737	364	0.0136557	0.000105941
Bedtime (PSG)	GO:0070161	anchoring junction	CC	824	70	0.0136557	0.000106249
Bedtime (PSG)	GO:0031399	regulation of protein modification process	BP	1628	122	0.0137302	0.000107616
Bedtime (PSG)	GO:0051234	establishment of localization	BP	5280	338	0.0137302	0.000108036
Bedtime (PSG)	GO:0010648	negative regulation of cell communication	BP	1407	108	0.0138065	0.000109243
Bedtime (PSG)	GO:0021545	cranial nerve development	BP	45	10	0.0140246	0.000111585
Bedtime (PSG)	GO:0035733	hepatic stellate cell activation	BP	6	4	0.0143596	0.000114882
Bedtime (PSG)	GO:0048568	embryonic organ development	BP	412	41	0.0145802	0.000117288
Bedtime (PSG)	GO:0023057	negative regulation of signaling	BP	1410	108	0.0146721	0.000118672
Bedtime (PSG)	GO:0051336	regulation of hydrolase activity	BP	1301	101	0.0148808	0.000121014
Bedtime (PSG)	GO:0098590	plasma membrane region	CC	1208	95	0.0148983	0.000122146
Bedtime (PSG)	GO:0031589	cell-substrate adhesion	BP	359	37	0.0148983	0.000122467
Bedtime (PSG)	GO:0000987	cis-regulatory region sequence-specific DNA binding	MF	1226	96	0.0159055	0.000131445
Bedtime (PSG)	GO:0006811	ion transport	BP	3577	239	0.0159154	0.000132352
Bedtime (PSG)	GO:0097367	carbohydrate derivative binding	MF	2236	159	0.0159154	0.000132926
Bedtime (PSG)	GO:0065007	biological regulation	BP	13019	758	0.0161039	0.000135208
Bedtime (PSG)	GO:0019838	growth factor binding	MF	137	19	0.0165264	0.000139482
Bedtime (PSG)	GO:1905114	cell surface receptor signaling pathway involved in cell-cell signaling	BP	613	55	0.017322	0.000147221
Bedtime (PSG)	GO:0030234	enzyme regulator activity	MF	1230	96	0.017322	0.000147719
Bedtime (PSG)	GO:0043228	non-membrane-bounded organelle	CC	5513	350	0.0173778	0.000149723
Bedtime (PSG)	GO:0032991	protein-containing complex	CC	5513	350	0.0173778	0.000149723
Bedtime (PSG)	GO:0001501	skeletal system development	BP	486	46	0.0174958	0.000151509
Bedtime (PSG)	GO:0030554	adenyl nucleotide binding	MF	1546	116	0.0175278	0.000152557
Bedtime (PSG)	GO:1904888	cranial skeletal system development	BP	65	12	0.0182102	0.000159296
Bedtime (PSG)	GO:0009968	negative regulation of signal transduction	BP	1311	101	0.0182641	0.00016057
Bedtime (PSG)	GO:0070848	response to growth factor	BP	732	63	0.0184159	0.000162715
Bedtime (PSG)	GO:0030072	peptide hormone secretion	BP	247	28	0.0185839	0.000165702
Bedtime (PSG)	GO:0035556	intracellular signal transduction	BP	2694	186	0.0185839	0.000165833
Bedtime (PSG)	GO:0140110	transcription regulator activity	MF	1920	139	0.0188152	0.000168724
Bedtime (PSG)	GO:0150115	cell-substrate junction organization	BP	106	16	0.0188997	0.000170397
Bedtime (PSG)	GO:0005524	ATP binding	MF	1471	111	0.0188997	0.000171143
Bedtime (PSG)	GO:0097159	organic cyclic compound binding	MF	6233	390	0.0190595	0.000174129
Bedtime (PSG)	GO:0006810	transport	BP	5136	328	0.0190595	0.00017455
Bedtime (PSG)	GO:0043232	intracellular non-membrane-bounded organelle	CC	5506	349	0.0190595	0.000175104
Bedtime (PSG)	GO:0042803	protein homodimerization activity	MF	661	58	0.0190956	0.000177348
Bedtime (PSG)	GO:0005001	transmembrane receptor protein tyrosine phosphatase activity	MF	17	6	0.0190956	0.000177954
Bedtime (PSG)	GO:0019198	transmembrane receptor protein phosphatase activity	MF	17	6	0.0190956	0.000177954
Bedtime (PSG)	GO:1902494	catalytic complex	CC	1394	106	0.0193271	0.000180961
Bedtime (PSG)	GO:0006796	phosphate-containing compound metabolic process	BP	3001	204	0.0193673	0.000182189
Bedtime (PSG)	GO:0060322	head development	BP	750	64	0.0194354	0.000183683
Bedtime (PSG)	GO:0007492	endoderm development	BP	76	13	0.0202336	0.000192116
Bedtime (PSG)	GO:0048839	inner ear development	BP	176	22	0.0213299	0.000203463
Bedtime (PSG)	GO:0007420	brain development	BP	709	61	0.0215966	0.00020758
Bedtime (PSG)	GO:0000122	negative regulation of transcription by RNA polymerase II	BP	873	72	0.0215966	0.000207906
Bedtime (PSG)	GO:0051253	negative regulation of RNA metabolic process	BP	1416	107	0.022065	0.000213385
Bedtime (PSG)	GO:0043005	neuron projection	CC	1322	101	0.0223721	0.000217547
Bedtime (PSG)	GO:0060429	epithelium development	BP	1275	98	0.0223721	0.000218322
Bedtime (PSG)	GO:0044249	cellular biosynthetic process	BP	6036	378	0.0224459	0.000220029
Bedtime (PSG)	GO:0048562	embryonic organ morphogenesis	BP	277	30	0.0225199	0.000221744
Bedtime (PSG)	GO:0006793	phosphorus metabolic process	BP	3029	205	0.022622	0.000223744
Bedtime (PSG)	GO:0043583	ear development	BP	202	24	0.0235392	0.000233937
Bedtime (PSG)	GO:0045211	postsynaptic membrane	CC	265	29	0.0235392	0.000234885
Bedtime (PSG)	GO:0051641	cellular localization	BP	3476	231	0.024501	0.000245559
Bedtime (PSG)	GO:0009952	anterior/posterior pattern specification	BP	203	24	0.0250405	0.000252067
Bedtime (PSG)	GO:0070887	cellular response to chemical stimulus	BP	3308	221	0.0252694	0.000256512
Bedtime (PSG)	GO:0048069	eye pigmentation	BP	7	4	0.0252694	0.000256593
Bedtime (PSG)	GO:0021510	spinal cord development	BP	99	15	0.0253077	0.000258094
Bedtime (PSG)	GO:0086013	membrane repolarization during cardiac muscle cell action potential	BP	25	7	0.0256502	0.000262714
Bedtime (PSG)	GO:0031328	positive regulation of cellular biosynthetic process	BP	1924	138	0.025986	0.000267296
Bedtime (PSG)	GO:0048015	phosphatidylinositol-mediated signaling	BP	192	23	0.0268512	0.000277377
Bedtime (PSG)	GO:0051049	regulation of transport	BP	1731	126	0.0269077	0.000279143
Bedtime (PSG)	GO:0005634	nucleus	CC	8072	490	0.0271329	0.000282672
Bedtime (PSG)	GO:0007044	cell-substrate junction assembly	BP	100	15	0.0276036	0.000288789
Bedtime (PSG)	GO:0009891	positive regulation of biosynthetic process	BP	1961	140	0.0279694	0.000294244
Bedtime (PSG)	GO:0007166	cell surface receptor signaling pathway	BP	3146	211	0.0279694	0.000295075
Bedtime (PSG)	GO:0021537	telencephalon development	BP	231	26	0.0294599	0.000312095
Bedtime (PSG)	GO:0006915	apoptotic process	BP	1932	138	0.0299988	0.000319122
Bedtime (PSG)	GO:0080090	regulation of primary metabolic process	BP	5940	371	0.0305581	0.000326415
Bedtime (PSG)	GO:0048585	negative regulation of response to stimulus	BP	1674	122	0.0311371	0.000333969
Bedtime (PSG)	GO:0030073	insulin secretion	BP	207	24	0.0313468	0.000337596
Bedtime (PSG)	GO:0042995	cell projection	CC	2264	158	0.0313496	0.000339004
Bedtime (PSG)	GO:0050789	regulation of biological process	BP	12294	716	0.0328935	0.000357146
Bedtime (PSG)	GO:0032559	adenyl ribonucleotide binding	MF	1533	113	0.033626	0.000366577
Bedtime (PSG)	GO:2000113	negative regulation of cellular macromolecule biosynthetic process	BP	1582	116	0.0340411	0.000373676
Bedtime (PSG)	GO:0048017	inositol lipid-mediated signaling	BP	196	23	0.0340411	0.000374095
Bedtime (PSG)	GO:0035019	somatic stem cell population maintenance	BP	71	12	0.0340981	0.00037622
Bedtime (PSG)	GO:0021517	ventral spinal cord development	BP	43	9	0.0356518	0.000394929
Bedtime (PSG)	GO:0005667	transcription regulator complex	CC	409	39	0.036299	0.000403937
Bedtime (PSG)	GO:0030055	cell-substrate junction	CC	423	40	0.036299	0.000405291
Bedtime (PSG)	GO:1901363	heterocyclic compound binding	MF	6153	382	0.0365978	0.000410235
Bedtime (PSG)	GO:0003013	circulatory system process	BP	610	53	0.037335	0.00042014
Bedtime (PSG)	GO:0032835	glomerulus development	BP	62	11	0.0375786	0.000424532
Bedtime (PSG)	GO:0051094	positive regulation of developmental process	BP	1285	97	0.0385846	0.000437594
Bedtime (PSG)	GO:0034329	cell junction assembly	BP	425	40	0.0391199	0.000445384
Bedtime (PSG)	GO:0046879	hormone secretion	BP	302	31	0.0391979	0.000449897
Bedtime (PSG)	GO:0032446	protein modification by small protein conjugation	BP	958	76	0.0391979	0.000450042
Bedtime (PSG)	GO:0009890	negative regulation of biosynthetic process	BP	1687	122	0.0391979	0.000451442
Bedtime (PSG)	GO:0120035	regulation of plasma membrane bounded cell projection organization	BP	612	53	0.0392606	0.00045389
Bedtime (PSG)	GO:0030900	forebrain development	BP	357	35	0.0407678	0.000473107
Bedtime (PSG)	GO:0016055	Wnt signaling pathway	BP	512	46	0.0414649	0.000484192
Bedtime (PSG)	GO:0010558	negative regulation of macromolecule biosynthetic process	BP	1593	116	0.0414649	0.000484842
Bedtime (PSG)	GO:0031327	negative regulation of cellular biosynthetic process	BP	1658	120	0.0415124	0.000488195
Bedtime (PSG)	GO:0048732	gland development	BP	413	39	0.0415124	0.000489047
Bedtime (PSG)	GO:0048495	Roundabout binding	MF	8	4	0.0415468	0.000491279
Bedtime (PSG)	GO:0031344	regulation of cell projection organization	BP	629	54	0.0417523	0.000495544
Bedtime (PSG)	GO:0010975	regulation of neuron projection development	BP	428	40	0.0429931	0.00051216
Bedtime (PSG)	GO:0051239	regulation of multicellular organismal process	BP	2771	187	0.0430135	0.000514294
Bedtime (PSG)	GO:0198738	cell-cell signaling by wnt	BP	514	46	0.0438775	0.000526553
Bedtime (PSG)	GO:0051649	establishment of localization in cell	BP	2757	186	0.044959	0.000541508
Bedtime (PSG)	GO:0071260	cellular response to mechanical stimulus	BP	74	12	0.0459949	0.000556007
Bedtime (PSG)	GO:0086011	membrane repolarization during action potential	BP	28	7	0.0462356	0.000561642
Bedtime (PSG)	GO:0005925	focal adhesion	CC	416	39	0.0462356	0.000562981
Bedtime (PSG)	GO:0043065	positive regulation of apoptotic process	BP	574	50	0.0466915	0.000570584
Bedtime (PSG)	GO:0043168	anion binding	MF	2374	163	0.0468671	0.000574792
Bedtime (PSG)	GO:0051172	negative regulation of nitrogen compound metabolic process	BP	2459	168	0.0479295	0.000589928
Bedtime (PSG)	GO:0021783	preganglionic parasympathetic fiber development	BP	14	5	0.0480409	0.000596557
Bedtime (PSG)	GO:0033268	node of Ranvier	CC	14	5	0.0480409	0.000596557
Bedtime (PSG)	GO:0072278	metanephric comma-shaped body morphogenesis	BP	4	3	0.0480409	0.000597634
Bedtime (PSG)	GO:0048589	developmental growth	BP	605	52	0.0486457	0.000608512
Bedtime (PSG)	GO:0001933	negative regulation of protein phosphorylation	BP	362	35	0.0486457	0.000609435
Bedtime (PSG)	GO:0044057	regulation of system process	BP	591	51	0.0497059	0.000624902

## Sheet: Legend
Tab	Column	Description
regression	Phenotype	The phenotype that was used as the independent variable in the analysis
regression	chr	chromosome
regression	pos	position
regression	gene	gene annotation
regression	p.val	p-value of the linear regression
regression	q.val	adjusted p-value
regression	beta	beta coefficient. Units are change in phenotype per 100% change in DNAm
regression	se	standard error of beta
regression	Analysis	The analysis the site was a part of
regression	relative location	upstream, downstream, or intragenic. Up to -1500bp and +500bp
regression	min_methyl	The minimum percent methylation measured at the given site for the sample
regression	max_methyl	The maximum percent methylation measured at the given site for the sample
regression	mean_methyl	The average percent methylation measured at the given site for the sample
regression	sd_methyl	The standard deviation of methylation measured at the given site for the sample
pathway	Phenotype	The phenotype that was used as the independent variable in the analysis
pathway	GO	The GO ID
pathway	Term	The Go Term
pathway	Ont	The ontology containing the term. BP = Biological Process, CC = Cellular Component, MF = Molecular Function
pathway	N Total	The total number of genes that map to the Term
pathway	N Mapped	The number of genes mapped to the term in the analysis (sites where q-value < 0.05)
pathway	qvalue	The adjusted p-value of the pathway analysis
pathway	P.Mapped	The p-value of the pathway analysis
